# Supplementary material for: Demographic Analysis of Mortality Changes Associated With the COVID‐19 Pandemic in Japan, 2020–2022
Source: Influenza Other Respir Viruses. 2025 Nov 27;19(12):e70196. doi: 10.1111/irv.70196 (PMC12981524; doi:10.1111/irv.70196)
Supplement: Supplementary file 2 — Data S1: Estimates of the prefectural random effects in log‐scaled mortality rates by age group. [file IRV-19-e70196-s006.xlsx]

## Sheet: Suppl_Data_1_re_pref
median	lower	upper	pref_name	age_group
-0.014	-0.062	0.033	Hokkaido	0
-0.002	-0.074	0.066	Hokkaido	45661
0.068	-0.021	0.156	Hokkaido	45786
-0.007	-0.098	0.078	Hokkaido	45944
0.054	0.002	0.107	Hokkaido	15-19
0.118	0.075	0.16	Hokkaido	20-24
0.138	0.096	0.178	Hokkaido	25-29
0.135	0.102	0.167	Hokkaido	30-34
0.127	0.098	0.156	Hokkaido	35-39
0.105	0.081	0.131	Hokkaido	40-44
0.083	0.063	0.105	Hokkaido	45-49
0.064	0.046	0.081	Hokkaido	50-54
0.05	0.034	0.065	Hokkaido	55-59
0.05	0.038	0.063	Hokkaido	60-64
0.041	0.028	0.054	Hokkaido	65-69
0.033	0.019	0.047	Hokkaido	70-74
0.007	-0.006	0.02	Hokkaido	75-79
-0.01	-0.019	0	Hokkaido	80-84
-0.021	-0.029	-0.012	Hokkaido	85-89
-0.031	-0.038	-0.025	Hokkaido	90-94
-0.026	-0.035	-0.017	Hokkaido	95-99
-0.006	-0.026	0.012	Hokkaido	100+
0.087	0.007	0.165	Aomori	0
0.095	-0.024	0.21	Aomori	45661
0.043	-0.097	0.183	Aomori	45786
0.064	-0.065	0.194	Aomori	45944
0.014	-0.075	0.109	Aomori	15-19
0.046	-0.034	0.124	Aomori	20-24
0.077	0.005	0.151	Aomori	25-29
0.205	0.146	0.262	Aomori	30-34
0.205	0.155	0.255	Aomori	35-39
0.265	0.228	0.306	Aomori	40-44
0.271	0.24	0.304	Aomori	45-49
0.233	0.207	0.259	Aomori	50-54
0.233	0.21	0.255	Aomori	55-59
0.194	0.176	0.212	Aomori	60-64
0.176	0.158	0.193	Aomori	65-69
0.125	0.107	0.142	Aomori	70-74
0.12	0.106	0.134	Aomori	75-79
0.101	0.089	0.113	Aomori	80-84
0.099	0.088	0.111	Aomori	85-89
0.092	0.083	0.102	Aomori	90-94
0.084	0.068	0.101	Aomori	95-99
0.09	0.054	0.126	Aomori	100+
0.048	-0.032	0.129	Iwate	0
0.151	0.041	0.259	Iwate	45661
0.023	-0.126	0.164	Iwate	45786
0.058	-0.072	0.199	Iwate	45944
0.047	-0.051	0.143	Iwate	15-19
0.152	0.073	0.229	Iwate	20-24
0.114	0.042	0.187	Iwate	25-29
0.143	0.082	0.203	Iwate	30-34
0.17	0.118	0.223	Iwate	35-39
0.156	0.113	0.2	Iwate	40-44
0.131	0.097	0.166	Iwate	45-49
0.109	0.081	0.138	Iwate	50-54
0.096	0.074	0.121	Iwate	55-59
0.074	0.055	0.093	Iwate	60-64
0.045	0.028	0.063	Iwate	65-69
0.02	0.003	0.038	Iwate	70-74
0.021	0.006	0.036	Iwate	75-79
0.034	0.023	0.046	Iwate	80-84
0.033	0.023	0.044	Iwate	85-89
0.037	0.027	0.047	Iwate	90-94
0.029	0.014	0.045	Iwate	95-99
0.036	0.004	0.066	Iwate	100+
-0.036	-0.101	0.027	Miyagi	0
-0.003	-0.094	0.09	Miyagi	45661
0.012	-0.107	0.13	Miyagi	45786
0.056	-0.06	0.171	Miyagi	45944
-0.007	-0.078	0.065	Miyagi	15-19
-0.011	-0.071	0.047	Miyagi	20-24
-0.003	-0.058	0.054	Miyagi	25-29
0.068	0.02	0.113	Miyagi	30-34
0.047	0.005	0.087	Miyagi	35-39
0	-0.036	0.035	Miyagi	40-44
0.019	-0.01	0.048	Miyagi	45-49
-0.023	-0.046	0.001	Miyagi	50-54
-0.037	-0.057	-0.016	Miyagi	55-59
-0.033	-0.05	-0.016	Miyagi	60-64
-0.045	-0.062	-0.028	Miyagi	65-69
-0.024	-0.04	-0.007	Miyagi	70-74
-0.01	-0.024	0.005	Miyagi	75-79
0.001	-0.009	0.012	Miyagi	80-84
0.028	0.018	0.038	Miyagi	85-89
0.023	0.014	0.032	Miyagi	90-94
0.021	0.007	0.035	Miyagi	95-99
0.009	-0.018	0.036	Miyagi	100+
-0.073	-0.173	0.021	Akita	0
0.044	-0.084	0.17	Akita	45661
0.134	-0.015	0.295	Akita	45786
0.07	-0.075	0.214	Akita	45944
0.14	0.036	0.243	Akita	15-19
0.123	0.03	0.215	Akita	20-24
0.168	0.083	0.251	Akita	25-29
0.171	0.105	0.237	Akita	30-34
0.141	0.08	0.199	Akita	35-39
0.168	0.122	0.213	Akita	40-44
0.152	0.116	0.189	Akita	45-49
0.134	0.106	0.163	Akita	50-54
0.081	0.056	0.106	Akita	55-59
0.093	0.074	0.114	Akita	60-64
0.044	0.026	0.063	Akita	65-69
0.029	0.01	0.047	Akita	70-74
0.037	0.022	0.052	Akita	75-79
0.052	0.04	0.063	Akita	80-84
0.064	0.053	0.075	Akita	85-89
0.08	0.07	0.09	Akita	90-94
0.071	0.055	0.087	Akita	95-99
0.036	0.003	0.069	Akita	100+
0.087	0.003	0.169	Yamagata	0
-0.04	-0.169	0.083	Yamagata	45661
-0.006	-0.165	0.144	Yamagata	45786
0.037	-0.1	0.17	Yamagata	45944
0.002	-0.1	0.104	Yamagata	15-19
0.112	0.026	0.196	Yamagata	20-24
0.028	-0.047	0.107	Yamagata	25-29
0.078	0.012	0.146	Yamagata	30-34
0	-0.061	0.061	Yamagata	35-39
0.014	-0.036	0.063	Yamagata	40-44
-0.036	-0.076	0.004	Yamagata	45-49
-0.049	-0.079	-0.017	Yamagata	50-54
-0.047	-0.073	-0.02	Yamagata	55-59
-0.033	-0.054	-0.012	Yamagata	60-64
-0.043	-0.062	-0.022	Yamagata	65-69
-0.041	-0.059	-0.022	Yamagata	70-74
-0.012	-0.027	0.004	Yamagata	75-79
0.023	0.012	0.035	Yamagata	80-84
0.047	0.036	0.059	Yamagata	85-89
0.06	0.05	0.069	Yamagata	90-94
0.057	0.041	0.072	Yamagata	95-99
0.052	0.02	0.084	Yamagata	100+
0.043	-0.026	0.107	Fukushima	0
0.083	-0.015	0.179	Fukushima	45661
0.114	-0.005	0.236	Fukushima	45786
0.026	-0.089	0.138	Fukushima	45944
0.111	0.035	0.188	Fukushima	15-19
0.174	0.109	0.239	Fukushima	20-24
0.077	0.015	0.14	Fukushima	25-29
0.138	0.086	0.19	Fukushima	30-34
0.121	0.077	0.164	Fukushima	35-39
0.099	0.062	0.137	Fukushima	40-44
0.04	0.01	0.07	Fukushima	45-49
0.067	0.042	0.09	Fukushima	50-54
0.043	0.021	0.063	Fukushima	55-59
0.055	0.039	0.072	Fukushima	60-64
0.068	0.052	0.085	Fukushima	65-69
0.048	0.031	0.065	Fukushima	70-74
0.042	0.027	0.057	Fukushima	75-79
0.047	0.036	0.058	Fukushima	80-84
0.058	0.048	0.068	Fukushima	85-89
0.053	0.045	0.062	Fukushima	90-94
0.046	0.033	0.06	Fukushima	95-99
0.04	0.012	0.067	Fukushima	100+
0.06	0.004	0.115	Ibaraki	0
0.107	0.028	0.187	Ibaraki	45661
0.013	-0.099	0.117	Ibaraki	45786
-0.032	-0.137	0.071	Ibaraki	45944
0.195	0.126	0.259	Ibaraki	15-19
0.133	0.079	0.187	Ibaraki	20-24
0.114	0.061	0.165	Ibaraki	25-29
0.099	0.055	0.142	Ibaraki	30-34
0.088	0.049	0.125	Ibaraki	35-39
0.076	0.044	0.108	Ibaraki	40-44
0.054	0.029	0.08	Ibaraki	45-49
0.056	0.034	0.077	Ibaraki	50-54
0.038	0.019	0.056	Ibaraki	55-59
0.03	0.014	0.045	Ibaraki	60-64
0.052	0.037	0.067	Ibaraki	65-69
0.063	0.048	0.079	Ibaraki	70-74
0.062	0.049	0.077	Ibaraki	75-79
0.047	0.038	0.058	Ibaraki	80-84
0.048	0.038	0.058	Ibaraki	85-89
0.057	0.049	0.065	Ibaraki	90-94
0.039	0.026	0.051	Ibaraki	95-99
0.015	-0.011	0.042	Ibaraki	100+
0.12	0.054	0.184	Tochigi	0
0.164	0.068	0.259	Tochigi	45661
0.026	-0.103	0.151	Tochigi	45786
-0.004	-0.126	0.114	Tochigi	45944
0.147	0.069	0.219	Tochigi	15-19
0.146	0.081	0.211	Tochigi	20-24
0.097	0.037	0.158	Tochigi	25-29
0.019	-0.032	0.07	Tochigi	30-34
0.058	0.017	0.102	Tochigi	35-39
0.049	0.01	0.086	Tochigi	40-44
0.053	0.023	0.084	Tochigi	45-49
0.042	0.017	0.066	Tochigi	50-54
0.045	0.023	0.066	Tochigi	55-59
0.06	0.043	0.076	Tochigi	60-64
0.074	0.057	0.09	Tochigi	65-69
0.077	0.06	0.095	Tochigi	70-74
0.077	0.062	0.092	Tochigi	75-79
0.065	0.054	0.077	Tochigi	80-84
0.063	0.052	0.074	Tochigi	85-89
0.062	0.053	0.072	Tochigi	90-94
0.048	0.034	0.063	Tochigi	95-99
0.022	-0.009	0.052	Tochigi	100+
0.013	-0.055	0.082	Gunma	0
-0.079	-0.183	0.024	Gunma	45661
-0.048	-0.178	0.082	Gunma	45786
-0.057	-0.181	0.068	Gunma	45944
0.093	0.011	0.176	Gunma	15-19
0.06	-0.01	0.128	Gunma	20-24
0.054	-0.008	0.117	Gunma	25-29
-0.036	-0.089	0.016	Gunma	30-34
0.029	-0.016	0.075	Gunma	35-39
0.01	-0.03	0.049	Gunma	40-44
-0.015	-0.048	0.017	Gunma	45-49
-0.009	-0.034	0.017	Gunma	50-54
0.001	-0.021	0.023	Gunma	55-59
0.015	-0.003	0.032	Gunma	60-64
0.032	0.016	0.048	Gunma	65-69
0.04	0.024	0.057	Gunma	70-74
0.03	0.015	0.045	Gunma	75-79
0.026	0.016	0.037	Gunma	80-84
0.024	0.014	0.034	Gunma	85-89
0.023	0.015	0.032	Gunma	90-94
0.006	-0.008	0.02	Gunma	95-99
0.011	-0.017	0.038	Gunma	100+
-0.01	-0.052	0.03	Saitama	0
-0.006	-0.067	0.053	Saitama	45661
-0.021	-0.102	0.054	Saitama	45786
-0.021	-0.101	0.059	Saitama	45944
-0.03	-0.08	0.019	Saitama	15-19
-0.1	-0.141	-0.058	Saitama	20-24
-0.049	-0.088	-0.01	Saitama	25-29
-0.037	-0.067	-0.006	Saitama	30-34
-0.026	-0.053	0.001	Saitama	35-39
-0.022	-0.048	0.001	Saitama	40-44
-0.029	-0.05	-0.009	Saitama	45-49
-0.021	-0.038	-0.005	Saitama	50-54
-0.029	-0.044	-0.014	Saitama	55-59
-0.013	-0.025	-0.001	Saitama	60-64
0.018	0.005	0.031	Saitama	65-69
0.045	0.03	0.059	Saitama	70-74
0.061	0.048	0.073	Saitama	75-79
0.039	0.03	0.048	Saitama	80-84
0.03	0.022	0.039	Saitama	85-89
0.028	0.022	0.035	Saitama	90-94
0.009	-0.002	0.019	Saitama	95-99
0.007	-0.014	0.028	Saitama	100+
0.033	-0.011	0.077	Chiba	0
0.025	-0.043	0.09	Chiba	45661
-0.078	-0.171	0.011	Chiba	45786
0.005	-0.079	0.087	Chiba	45944
0.002	-0.05	0.055	Chiba	15-19
-0.022	-0.065	0.02	Chiba	20-24
-0.04	-0.082	0.003	Chiba	25-29
-0.022	-0.055	0.01	Chiba	30-34
-0.005	-0.033	0.025	Chiba	35-39
0.009	-0.015	0.034	Chiba	40-44
-0.008	-0.028	0.013	Chiba	45-49
-0.03	-0.047	-0.012	Chiba	50-54
-0.018	-0.034	-0.002	Chiba	55-59
-0.029	-0.041	-0.016	Chiba	60-64
-0.012	-0.025	0.001	Chiba	65-69
0.007	-0.008	0.021	Chiba	70-74
0.017	0.004	0.03	Chiba	75-79
0.011	0.002	0.02	Chiba	80-84
0.013	0.005	0.022	Chiba	85-89
0.016	0.01	0.023	Chiba	90-94
0.007	-0.004	0.017	Chiba	95-99
-0.008	-0.029	0.014	Chiba	100+
-0.016	-0.05	0.019	Tokyo	0
-0.076	-0.127	-0.023	Tokyo	45661
-0.081	-0.152	-0.01	Tokyo	45786
-0.053	-0.121	0.016	Tokyo	45944
-0.185	-0.229	-0.143	Tokyo	15-19
-0.249	-0.284	-0.213	Tokyo	20-24
-0.204	-0.239	-0.169	Tokyo	25-29
-0.134	-0.159	-0.107	Tokyo	30-34
-0.138	-0.163	-0.114	Tokyo	35-39
-0.084	-0.105	-0.061	Tokyo	40-44
-0.037	-0.056	-0.019	Tokyo	45-49
0.001	-0.015	0.017	Tokyo	50-54
0.027	0.012	0.042	Tokyo	55-59
0.03	0.018	0.041	Tokyo	60-64
0.035	0.023	0.048	Tokyo	65-69
0.016	0.002	0.029	Tokyo	70-74
-0.009	-0.022	0.004	Tokyo	75-79
-0.004	-0.012	0.005	Tokyo	80-84
-0.006	-0.014	0.002	Tokyo	85-89
-0.007	-0.012	-0.002	Tokyo	90-94
-0.017	-0.025	-0.009	Tokyo	95-99
-0.021	-0.036	-0.005	Tokyo	100+
0.069	0.032	0.107	Kanagawa	0
-0.094	-0.151	-0.037	Kanagawa	45661
-0.13	-0.212	-0.054	Kanagawa	45786
-0.047	-0.122	0.028	Kanagawa	45944
-0.135	-0.184	-0.09	Kanagawa	15-19
-0.212	-0.252	-0.173	Kanagawa	20-24
-0.154	-0.192	-0.115	Kanagawa	25-29
-0.138	-0.166	-0.107	Kanagawa	30-34
-0.128	-0.155	-0.1	Kanagawa	35-39
-0.083	-0.106	-0.06	Kanagawa	40-44
-0.086	-0.106	-0.066	Kanagawa	45-49
-0.053	-0.07	-0.037	Kanagawa	50-54
-0.046	-0.062	-0.031	Kanagawa	55-59
-0.031	-0.043	-0.019	Kanagawa	60-64
-0.013	-0.026	0	Kanagawa	65-69
-0.003	-0.018	0.011	Kanagawa	70-74
-0.004	-0.018	0.009	Kanagawa	75-79
-0.031	-0.04	-0.022	Kanagawa	80-84
-0.029	-0.037	-0.021	Kanagawa	85-89
-0.023	-0.029	-0.017	Kanagawa	90-94
-0.031	-0.041	-0.022	Kanagawa	95-99
-0.037	-0.055	-0.02	Kanagawa	100+
-0.077	-0.143	-0.009	Niigata	0
-0.001	-0.102	0.096	Niigata	45661
-0.067	-0.186	0.054	Niigata	45786
-0.047	-0.161	0.069	Niigata	45944
0.05	-0.027	0.128	Niigata	15-19
0.08	0.016	0.142	Niigata	20-24
0.009	-0.052	0.068	Niigata	25-29
0.018	-0.032	0.066	Niigata	30-34
0.005	-0.041	0.049	Niigata	35-39
0.012	-0.024	0.049	Niigata	40-44
0.028	-0.001	0.058	Niigata	45-49
-0.014	-0.038	0.01	Niigata	50-54
-0.02	-0.041	0	Niigata	55-59
-0.037	-0.053	-0.021	Niigata	60-64
-0.043	-0.06	-0.026	Niigata	65-69
-0.048	-0.064	-0.031	Niigata	70-74
-0.037	-0.051	-0.023	Niigata	75-79
-0.014	-0.024	-0.004	Niigata	80-84
0	-0.01	0.01	Niigata	85-89
-0.001	-0.009	0.007	Niigata	90-94
0.001	-0.011	0.013	Niigata	95-99
0.008	-0.014	0.032	Niigata	100+
0.02	-0.068	0.105	Toyama	0
-0.061	-0.197	0.068	Toyama	45661
0.014	-0.143	0.162	Toyama	45786
0.023	-0.125	0.165	Toyama	45944
-0.016	-0.135	0.093	Toyama	15-19
0.022	-0.069	0.109	Toyama	20-24
0.036	-0.041	0.116	Toyama	25-29
-0.009	-0.078	0.057	Toyama	30-34
-0.031	-0.086	0.029	Toyama	35-39
-0.058	-0.111	-0.007	Toyama	40-44
-0.102	-0.143	-0.06	Toyama	45-49
-0.068	-0.101	-0.035	Toyama	50-54
-0.044	-0.071	-0.016	Toyama	55-59
-0.056	-0.078	-0.034	Toyama	60-64
-0.052	-0.072	-0.034	Toyama	65-69
-0.033	-0.051	-0.013	Toyama	70-74
-0.034	-0.051	-0.017	Toyama	75-79
-0.008	-0.02	0.005	Toyama	80-84
-0.005	-0.017	0.007	Toyama	85-89
-0.019	-0.03	-0.008	Toyama	90-94
-0.01	-0.027	0.005	Toyama	95-99
0.013	-0.019	0.044	Toyama	100+
0.006	-0.078	0.086	Ishikawa	0
-0.059	-0.185	0.057	Ishikawa	45661
0.049	-0.094	0.194	Ishikawa	45786
-0.031	-0.176	0.107	Ishikawa	45944
-0.137	-0.242	-0.032	Ishikawa	15-19
-0.042	-0.129	0.043	Ishikawa	20-24
-0.077	-0.161	0	Ishikawa	25-29
-0.068	-0.137	0.001	Ishikawa	30-34
-0.143	-0.205	-0.079	Ishikawa	35-39
-0.128	-0.179	-0.077	Ishikawa	40-44
-0.151	-0.192	-0.111	Ishikawa	45-49
-0.087	-0.118	-0.053	Ishikawa	50-54
-0.058	-0.084	-0.032	Ishikawa	55-59
-0.067	-0.086	-0.046	Ishikawa	60-64
-0.037	-0.056	-0.018	Ishikawa	65-69
-0.03	-0.048	-0.011	Ishikawa	70-74
-0.021	-0.038	-0.005	Ishikawa	75-79
-0.009	-0.022	0.003	Ishikawa	80-84
-0.012	-0.023	0	Ishikawa	85-89
-0.018	-0.029	-0.007	Ishikawa	90-94
-0.011	-0.027	0.006	Ishikawa	95-99
0.02	-0.012	0.052	Ishikawa	100+
0.031	-0.066	0.127	Fukui	0
-0.097	-0.236	0.043	Fukui	45661
-0.003	-0.172	0.158	Fukui	45786
0.084	-0.063	0.236	Fukui	45944
-0.041	-0.159	0.071	Fukui	15-19
0	-0.102	0.099	Fukui	20-24
-0.109	-0.204	-0.016	Fukui	25-29
-0.161	-0.248	-0.079	Fukui	30-34
-0.143	-0.215	-0.071	Fukui	35-39
-0.144	-0.207	-0.083	Fukui	40-44
-0.193	-0.243	-0.142	Fukui	45-49
-0.148	-0.186	-0.112	Fukui	50-54
-0.13	-0.161	-0.097	Fukui	55-59
-0.111	-0.137	-0.086	Fukui	60-64
-0.091	-0.114	-0.069	Fukui	65-69
-0.067	-0.088	-0.046	Fukui	70-74
-0.037	-0.055	-0.02	Fukui	75-79
-0.018	-0.031	-0.004	Fukui	80-84
-0.011	-0.025	0.002	Fukui	85-89
0.009	-0.004	0.021	Fukui	90-94
0.021	0.003	0.04	Fukui	95-99
0.014	-0.025	0.051	Fukui	100+
-0.09	-0.193	0.007	Yamanashi	0
-0.063	-0.207	0.079	Yamanashi	45661
-0.018	-0.179	0.147	Yamanashi	45786
-0.042	-0.198	0.107	Yamanashi	45944
0.032	-0.083	0.141	Yamanashi	15-19
-0.059	-0.155	0.038	Yamanashi	20-24
-0.02	-0.109	0.065	Yamanashi	25-29
-0.024	-0.102	0.051	Yamanashi	30-34
0.009	-0.055	0.075	Yamanashi	35-39
-0.033	-0.088	0.021	Yamanashi	40-44
0.011	-0.035	0.055	Yamanashi	45-49
0.015	-0.019	0.051	Yamanashi	50-54
0	-0.029	0.029	Yamanashi	55-59
0.008	-0.014	0.032	Yamanashi	60-64
-0.009	-0.031	0.012	Yamanashi	65-69
-0.026	-0.047	-0.005	Yamanashi	70-74
-0.029	-0.047	-0.012	Yamanashi	75-79
-0.035	-0.048	-0.021	Yamanashi	80-84
-0.049	-0.062	-0.036	Yamanashi	85-89
-0.038	-0.051	-0.026	Yamanashi	90-94
0.005	-0.012	0.022	Yamanashi	95-99
0.003	-0.032	0.037	Yamanashi	100+
-0.245	-0.321	-0.171	Nagano	0
-0.014	-0.113	0.086	Nagano	45661
-0.073	-0.203	0.051	Nagano	45786
0.028	-0.093	0.139	Nagano	45944
0.098	0.019	0.179	Nagano	15-19
0.176	0.108	0.241	Nagano	20-24
0.009	-0.055	0.071	Nagano	25-29
-0.099	-0.154	-0.043	Nagano	30-34
-0.072	-0.119	-0.026	Nagano	35-39
-0.091	-0.132	-0.051	Nagano	40-44
-0.126	-0.158	-0.092	Nagano	45-49
-0.137	-0.164	-0.111	Nagano	50-54
-0.144	-0.165	-0.121	Nagano	55-59
-0.137	-0.156	-0.119	Nagano	60-64
-0.151	-0.167	-0.134	Nagano	65-69
-0.121	-0.138	-0.105	Nagano	70-74
-0.098	-0.112	-0.083	Nagano	75-79
-0.072	-0.083	-0.061	Nagano	80-84
-0.04	-0.05	-0.03	Nagano	85-89
-0.014	-0.022	-0.007	Nagano	90-94
-0.001	-0.013	0.011	Nagano	95-99
0.008	-0.016	0.033	Nagano	100+
0.025	-0.042	0.091	Gifu	0
0.019	-0.072	0.114	Gifu	45661
0.024	-0.106	0.151	Gifu	45786
0.042	-0.075	0.159	Gifu	45944
0.061	-0.017	0.139	Gifu	15-19
-0.02	-0.087	0.046	Gifu	20-24
-0.009	-0.069	0.054	Gifu	25-29
-0.054	-0.108	0	Gifu	30-34
-0.05	-0.097	-0.004	Gifu	35-39
-0.097	-0.135	-0.059	Gifu	40-44
-0.09	-0.121	-0.057	Gifu	45-49
-0.096	-0.121	-0.07	Gifu	50-54
-0.072	-0.095	-0.049	Gifu	55-59
-0.07	-0.088	-0.053	Gifu	60-64
-0.047	-0.064	-0.031	Gifu	65-69
0.009	-0.009	0.024	Gifu	70-74
0.013	-0.002	0.027	Gifu	75-79
0.03	0.019	0.04	Gifu	80-84
0.046	0.036	0.056	Gifu	85-89
0.04	0.031	0.048	Gifu	90-94
0.039	0.025	0.053	Gifu	95-99
0.025	-0.003	0.053	Gifu	100+
-0.044	-0.098	0.008	Shizuoka	0
-0.021	-0.1	0.053	Shizuoka	45661
0.013	-0.088	0.107	Shizuoka	45786
-0.042	-0.141	0.056	Shizuoka	45944
0.057	-0.009	0.122	Shizuoka	15-19
0.023	-0.032	0.078	Shizuoka	20-24
-0.084	-0.137	-0.034	Shizuoka	25-29
-0.045	-0.088	-0.004	Shizuoka	30-34
-0.082	-0.119	-0.047	Shizuoka	35-39
-0.079	-0.11	-0.047	Shizuoka	40-44
-0.065	-0.091	-0.039	Shizuoka	45-49
-0.055	-0.075	-0.035	Shizuoka	50-54
-0.064	-0.082	-0.045	Shizuoka	55-59
-0.05	-0.064	-0.035	Shizuoka	60-64
-0.03	-0.044	-0.015	Shizuoka	65-69
0.001	-0.014	0.017	Shizuoka	70-74
-0.007	-0.02	0.006	Shizuoka	75-79
-0.006	-0.016	0.004	Shizuoka	80-84
0.001	-0.008	0.011	Shizuoka	85-89
0.005	-0.002	0.012	Shizuoka	90-94
0.018	0.008	0.029	Shizuoka	95-99
0.037	0.015	0.059	Shizuoka	100+
-0.003	-0.042	0.036	Aichi	0
-0.048	-0.104	0.011	Aichi	45661
-0.046	-0.125	0.029	Aichi	45786
0.074	0.002	0.147	Aichi	45944
0.029	-0.017	0.075	Aichi	15-19
-0.094	-0.135	-0.054	Aichi	20-24
-0.09	-0.131	-0.048	Aichi	25-29
-0.115	-0.147	-0.084	Aichi	30-34
-0.112	-0.141	-0.082	Aichi	35-39
-0.112	-0.137	-0.086	Aichi	40-44
-0.101	-0.121	-0.079	Aichi	45-49
-0.083	-0.1	-0.065	Aichi	50-54
-0.058	-0.074	-0.042	Aichi	55-59
-0.029	-0.042	-0.016	Aichi	60-64
0.007	-0.006	0.02	Aichi	65-69
0.035	0.02	0.049	Aichi	70-74
0.049	0.037	0.062	Aichi	75-79
0.043	0.033	0.052	Aichi	80-84
0.046	0.038	0.055	Aichi	85-89
0.037	0.031	0.043	Aichi	90-94
0.027	0.018	0.037	Aichi	95-99
0.013	-0.007	0.033	Aichi	100+
0.04	-0.03	0.107	Mie	0
-0.061	-0.171	0.043	Mie	45661
-0.058	-0.2	0.068	Mie	45786
-0.01	-0.136	0.111	Mie	45944
0.092	0.008	0.175	Mie	15-19
0.056	-0.011	0.131	Mie	20-24
0.02	-0.043	0.086	Mie	25-29
-0.051	-0.108	0.005	Mie	30-34
-0.009	-0.058	0.037	Mie	35-39
-0.07	-0.11	-0.03	Mie	40-44
-0.07	-0.104	-0.037	Mie	45-49
-0.115	-0.141	-0.088	Mie	50-54
-0.066	-0.089	-0.044	Mie	55-59
-0.056	-0.074	-0.038	Mie	60-64
-0.039	-0.056	-0.022	Mie	65-69
0.002	-0.015	0.02	Mie	70-74
0.025	0.009	0.041	Mie	75-79
0.045	0.034	0.056	Mie	80-84
0.046	0.035	0.056	Mie	85-89
0.05	0.041	0.059	Mie	90-94
0.033	0.019	0.048	Mie	95-99
0.017	-0.014	0.045	Mie	100+
0.065	-0.01	0.138	Shiga	0
-0.13	-0.246	-0.018	Shiga	45661
-0.152	-0.305	-0.013	Shiga	45786
-0.093	-0.241	0.037	Shiga	45944
-0.121	-0.219	-0.023	Shiga	15-19
-0.051	-0.128	0.022	Shiga	20-24
-0.095	-0.167	-0.024	Shiga	25-29
-0.168	-0.237	-0.102	Shiga	30-34
-0.175	-0.233	-0.121	Shiga	35-39
-0.214	-0.264	-0.166	Shiga	40-44
-0.2	-0.239	-0.16	Shiga	45-49
-0.212	-0.244	-0.182	Shiga	50-54
-0.177	-0.204	-0.151	Shiga	55-59
-0.15	-0.172	-0.129	Shiga	60-64
-0.102	-0.122	-0.083	Shiga	65-69
-0.057	-0.075	-0.038	Shiga	70-74
-0.022	-0.039	-0.006	Shiga	75-79
-0.01	-0.022	0.003	Shiga	80-84
0.003	-0.009	0.016	Shiga	85-89
0.002	-0.009	0.014	Shiga	90-94
0.012	-0.005	0.028	Shiga	95-99
-0.004	-0.037	0.031	Shiga	100+
-0.038	-0.101	0.025	Kyoto	0
0.003	-0.092	0.095	Kyoto	45661
-0.009	-0.131	0.105	Kyoto	45786
-0.049	-0.165	0.063	Kyoto	45944
-0.238	-0.319	-0.157	Kyoto	15-19
-0.219	-0.279	-0.16	Kyoto	20-24
-0.144	-0.2	-0.086	Kyoto	25-29
-0.109	-0.159	-0.06	Kyoto	30-34
-0.108	-0.149	-0.064	Kyoto	35-39
-0.105	-0.143	-0.068	Kyoto	40-44
-0.09	-0.119	-0.062	Kyoto	45-49
-0.087	-0.111	-0.064	Kyoto	50-54
-0.081	-0.102	-0.061	Kyoto	55-59
-0.06	-0.076	-0.043	Kyoto	60-64
-0.036	-0.052	-0.02	Kyoto	65-69
-0.028	-0.045	-0.012	Kyoto	70-74
-0.022	-0.037	-0.008	Kyoto	75-79
-0.003	-0.014	0.008	Kyoto	80-84
-0.017	-0.028	-0.007	Kyoto	85-89
-0.023	-0.031	-0.014	Kyoto	90-94
-0.02	-0.033	-0.008	Kyoto	95-99
-0.05	-0.074	-0.025	Kyoto	100+
-0.017	-0.054	0.02	Osaka	0
-0.063	-0.12	-0.008	Osaka	45661
-0.059	-0.134	0.014	Osaka	45786
-0.099	-0.174	-0.023	Osaka	45944
-0.091	-0.136	-0.043	Osaka	15-19
-0.13	-0.171	-0.091	Osaka	20-24
-0.079	-0.118	-0.04	Osaka	25-29
-0.028	-0.058	0.001	Osaka	30-34
0.008	-0.019	0.035	Osaka	35-39
0.023	-0.001	0.046	Osaka	40-44
0.045	0.024	0.065	Osaka	45-49
0.076	0.059	0.094	Osaka	50-54
0.08	0.065	0.095	Osaka	55-59
0.086	0.074	0.099	Osaka	60-64
0.102	0.089	0.114	Osaka	65-69
0.093	0.078	0.107	Osaka	70-74
0.086	0.074	0.099	Osaka	75-79
0.056	0.047	0.065	Osaka	80-84
0.033	0.025	0.041	Osaka	85-89
0.013	0.007	0.019	Osaka	90-94
0.004	-0.005	0.013	Osaka	95-99
-0.015	-0.033	0.004	Osaka	100+
-0.09	-0.136	-0.044	Hyogo	0
-0.027	-0.094	0.039	Hyogo	45661
0.026	-0.057	0.107	Hyogo	45786
0.029	-0.053	0.111	Hyogo	45944
-0.053	-0.108	0.003	Hyogo	15-19
0.024	-0.021	0.068	Hyogo	20-24
-0.042	-0.087	0.003	Hyogo	25-29
-0.049	-0.082	-0.013	Hyogo	30-34
-0.039	-0.071	-0.009	Hyogo	35-39
-0.048	-0.076	-0.022	Hyogo	40-44
-0.045	-0.068	-0.023	Hyogo	45-49
-0.031	-0.05	-0.012	Hyogo	50-54
-0.017	-0.034	0	Hyogo	55-59
-0.013	-0.027	0	Hyogo	60-64
-0.002	-0.015	0.011	Hyogo	65-69
0.02	0.005	0.034	Hyogo	70-74
0.018	0.005	0.032	Hyogo	75-79
0.014	0.005	0.023	Hyogo	80-84
0.011	0.002	0.019	Hyogo	85-89
0	-0.007	0.006	Hyogo	90-94
-0.006	-0.016	0.004	Hyogo	95-99
-0.019	-0.038	0.001	Hyogo	100+
0.008	-0.07	0.089	Nara	0
-0.009	-0.127	0.103	Nara	45661
-0.041	-0.193	0.108	Nara	45786
-0.051	-0.181	0.082	Nara	45944
-0.068	-0.166	0.028	Nara	15-19
-0.094	-0.174	-0.013	Nara	20-24
-0.087	-0.159	-0.013	Nara	25-29
-0.082	-0.145	-0.02	Nara	30-34
-0.128	-0.187	-0.072	Nara	35-39
-0.136	-0.184	-0.091	Nara	40-44
-0.152	-0.192	-0.113	Nara	45-49
-0.118	-0.148	-0.088	Nara	50-54
-0.144	-0.17	-0.119	Nara	55-59
-0.112	-0.132	-0.091	Nara	60-64
-0.082	-0.1	-0.064	Nara	65-69
-0.04	-0.059	-0.022	Nara	70-74
-0.012	-0.028	0.004	Nara	75-79
-0.007	-0.019	0.006	Nara	80-84
0.002	-0.01	0.014	Nara	85-89
0.001	-0.009	0.012	Nara	90-94
-0.008	-0.024	0.008	Nara	95-99
-0.005	-0.037	0.028	Nara	100+
-0.022	-0.115	0.069	Wakayama	0
-0.125	-0.262	0.01	Wakayama	45661
-0.042	-0.212	0.117	Wakayama	45786
-0.035	-0.181	0.109	Wakayama	45944
-0.001	-0.113	0.104	Wakayama	15-19
0.103	0.013	0.193	Wakayama	20-24
0.054	-0.024	0.132	Wakayama	25-29
0.003	-0.071	0.073	Wakayama	30-34
0.082	0.021	0.141	Wakayama	35-39
0.043	-0.008	0.092	Wakayama	40-44
0.025	-0.017	0.064	Wakayama	45-49
0.025	-0.008	0.057	Wakayama	50-54
0.049	0.022	0.076	Wakayama	55-59
0.061	0.039	0.083	Wakayama	60-64
0.073	0.053	0.092	Wakayama	65-69
0.072	0.053	0.091	Wakayama	70-74
0.055	0.038	0.071	Wakayama	75-79
0.06	0.047	0.072	Wakayama	80-84
0.05	0.038	0.061	Wakayama	85-89
0.028	0.017	0.038	Wakayama	90-94
0.04	0.023	0.056	Wakayama	95-99
-0.004	-0.039	0.03	Wakayama	100+
-0.028	-0.136	0.078	Tottori	0
0.029	-0.122	0.176	Tottori	45661
-0.026	-0.203	0.155	Tottori	45786
-0.016	-0.182	0.14	Tottori	45944
-0.076	-0.204	0.054	Tottori	15-19
0.102	-0.005	0.215	Tottori	20-24
0.035	-0.066	0.133	Tottori	25-29
0.046	-0.045	0.137	Tottori	30-34
-0.095	-0.18	-0.015	Tottori	35-39
-0.032	-0.096	0.03	Tottori	40-44
0.046	-0.005	0.096	Tottori	45-49
0.067	0.027	0.105	Tottori	50-54
0.069	0.035	0.102	Tottori	55-59
0.056	0.028	0.081	Tottori	60-64
0.078	0.055	0.101	Tottori	65-69
0.012	-0.01	0.034	Tottori	70-74
-0.017	-0.036	0.002	Tottori	75-79
-0.035	-0.05	-0.02	Tottori	80-84
-0.05	-0.064	-0.036	Tottori	85-89
-0.045	-0.059	-0.032	Tottori	90-94
-0.013	-0.032	0.007	Tottori	95-99
-0.017	-0.054	0.021	Tottori	100+
-0.048	-0.152	0.054	Shimane	0
-0.064	-0.219	0.076	Shimane	45661
0.014	-0.163	0.187	Shimane	45786
-0.052	-0.218	0.105	Shimane	45944
0.094	-0.03	0.214	Shimane	15-19
0.085	-0.02	0.187	Shimane	20-24
0.029	-0.071	0.122	Shimane	25-29
0.106	0.024	0.189	Shimane	30-34
-0.056	-0.127	0.019	Shimane	35-39
-0.017	-0.077	0.043	Shimane	40-44
-0.019	-0.071	0.029	Shimane	45-49
-0.021	-0.06	0.018	Shimane	50-54
0.021	-0.009	0.052	Shimane	55-59
0.009	-0.017	0.034	Shimane	60-64
-0.018	-0.04	0.004	Shimane	65-69
-0.055	-0.078	-0.035	Shimane	70-74
-0.063	-0.081	-0.046	Shimane	75-79
-0.065	-0.079	-0.052	Shimane	80-84
-0.056	-0.068	-0.043	Shimane	85-89
-0.039	-0.051	-0.027	Shimane	90-94
-0.028	-0.045	-0.011	Shimane	95-99
0.013	-0.021	0.045	Shimane	100+
-0.046	-0.118	0.021	Okayama	0
0.075	-0.028	0.175	Okayama	45661
0.009	-0.124	0.145	Okayama	45786
-0.009	-0.133	0.111	Okayama	45944
-0.001	-0.083	0.081	Okayama	15-19
-0.053	-0.123	0.016	Okayama	20-24
-0.045	-0.112	0.019	Okayama	25-29
-0.059	-0.116	-0.005	Okayama	30-34
-0.081	-0.129	-0.032	Okayama	35-39
-0.089	-0.13	-0.048	Okayama	40-44
-0.064	-0.097	-0.029	Okayama	45-49
-0.062	-0.088	-0.034	Okayama	50-54
-0.062	-0.086	-0.039	Okayama	55-59
-0.062	-0.08	-0.043	Okayama	60-64
-0.054	-0.071	-0.037	Okayama	65-69
-0.057	-0.074	-0.039	Okayama	70-74
-0.045	-0.06	-0.03	Okayama	75-79
-0.038	-0.05	-0.027	Okayama	80-84
-0.028	-0.038	-0.018	Okayama	85-89
-0.014	-0.023	-0.005	Okayama	90-94
-0.004	-0.017	0.009	Okayama	95-99
0.003	-0.022	0.028	Okayama	100+
-0.046	-0.106	0.013	Hiroshima	0
-0.007	-0.093	0.078	Hiroshima	45661
0.087	-0.016	0.19	Hiroshima	45786
-0.053	-0.166	0.053	Hiroshima	45944
-0.043	-0.118	0.029	Hiroshima	15-19
-0.024	-0.083	0.035	Hiroshima	20-24
-0.038	-0.094	0.018	Hiroshima	25-29
-0.088	-0.135	-0.041	Hiroshima	30-34
-0.043	-0.084	-0.002	Hiroshima	35-39
-0.042	-0.077	-0.01	Hiroshima	40-44
-0.049	-0.076	-0.02	Hiroshima	45-49
-0.017	-0.04	0.005	Hiroshima	50-54
-0.043	-0.063	-0.023	Hiroshima	55-59
-0.033	-0.048	-0.017	Hiroshima	60-64
-0.033	-0.049	-0.018	Hiroshima	65-69
-0.017	-0.033	0	Hiroshima	70-74
-0.025	-0.038	-0.01	Hiroshima	75-79
-0.035	-0.045	-0.024	Hiroshima	80-84
-0.039	-0.049	-0.029	Hiroshima	85-89
-0.036	-0.044	-0.029	Hiroshima	90-94
-0.026	-0.038	-0.015	Hiroshima	95-99
-0.023	-0.045	-0.001	Hiroshima	100+
-0.013	-0.092	0.066	Yamaguchi	0
0.119	0.006	0.227	Yamaguchi	45661
-0.079	-0.238	0.063	Yamaguchi	45786
-0.009	-0.145	0.121	Yamaguchi	45944
-0.016	-0.114	0.083	Yamaguchi	15-19
-0.029	-0.108	0.05	Yamaguchi	20-24
0.041	-0.03	0.112	Yamaguchi	25-29
0.042	-0.025	0.104	Yamaguchi	30-34
0.048	-0.006	0.1	Yamaguchi	35-39
0.023	-0.022	0.068	Yamaguchi	40-44
0.015	-0.021	0.051	Yamaguchi	45-49
0.024	-0.005	0.052	Yamaguchi	50-54
0.035	0.012	0.058	Yamaguchi	55-59
0.036	0.017	0.054	Yamaguchi	60-64
0.041	0.024	0.058	Yamaguchi	65-69
0.031	0.013	0.048	Yamaguchi	70-74
0.021	0.005	0.036	Yamaguchi	75-79
0.027	0.015	0.038	Yamaguchi	80-84
0.011	0	0.022	Yamaguchi	85-89
0.006	-0.003	0.015	Yamaguchi	90-94
-0.011	-0.025	0.002	Yamaguchi	95-99
-0.01	-0.039	0.018	Yamaguchi	100+
0.194	0.103	0.29	Tokushima	0
-0.005	-0.155	0.138	Tokushima	45661
-0.104	-0.284	0.063	Tokushima	45786
0.14	-0.016	0.306	Tokushima	45944
0.004	-0.123	0.124	Tokushima	15-19
-0.038	-0.145	0.062	Tokushima	20-24
0.021	-0.07	0.11	Tokushima	25-29
-0.028	-0.11	0.054	Tokushima	30-34
-0.043	-0.117	0.028	Tokushima	35-39
-0.011	-0.069	0.044	Tokushima	40-44
0.031	-0.014	0.076	Tokushima	45-49
0.032	-0.002	0.068	Tokushima	50-54
0.012	-0.017	0.042	Tokushima	55-59
0.031	0.007	0.055	Tokushima	60-64
0.033	0.011	0.055	Tokushima	65-69
0.027	0.006	0.047	Tokushima	70-74
0.032	0.014	0.049	Tokushima	75-79
0.027	0.014	0.041	Tokushima	80-84
0.031	0.018	0.044	Tokushima	85-89
0.03	0.018	0.043	Tokushima	90-94
0.01	-0.008	0.028	Tokushima	95-99
0.027	-0.008	0.062	Tokushima	100+
-0.082	-0.176	0.008	Kagawa	0
-0.002	-0.135	0.126	Kagawa	45661
-0.094	-0.259	0.062	Kagawa	45786
0.055	-0.082	0.199	Kagawa	45944
0.078	-0.031	0.185	Kagawa	15-19
0.112	0.02	0.203	Kagawa	20-24
0.074	-0.007	0.156	Kagawa	25-29
0.075	0.002	0.143	Kagawa	30-34
0.042	-0.02	0.101	Kagawa	35-39
-0.013	-0.064	0.039	Kagawa	40-44
-0.022	-0.066	0.02	Kagawa	45-49
-0.034	-0.068	-0.001	Kagawa	50-54
-0.042	-0.07	-0.014	Kagawa	55-59
-0.031	-0.054	-0.009	Kagawa	60-64
-0.018	-0.038	0.003	Kagawa	65-69
-0.024	-0.044	-0.005	Kagawa	70-74
-0.019	-0.035	-0.003	Kagawa	75-79
-0.008	-0.021	0.005	Kagawa	80-84
-0.01	-0.021	0.003	Kagawa	85-89
-0.007	-0.018	0.004	Kagawa	90-94
-0.019	-0.035	-0.002	Kagawa	95-99
-0.045	-0.077	-0.013	Kagawa	100+
-0.182	-0.267	-0.1	Ehime	0
0.02	-0.099	0.139	Ehime	45661
0.014	-0.133	0.157	Ehime	45786
0.06	-0.079	0.191	Ehime	45944
0.036	-0.061	0.127	Ehime	15-19
0.049	-0.03	0.131	Ehime	20-24
0.062	-0.012	0.134	Ehime	25-29
0.104	0.044	0.164	Ehime	30-34
0.059	0.006	0.112	Ehime	35-39
0.081	0.035	0.123	Ehime	40-44
0.065	0.031	0.1	Ehime	45-49
0.087	0.059	0.115	Ehime	50-54
0.09	0.068	0.113	Ehime	55-59
0.08	0.061	0.098	Ehime	60-64
0.025	0.008	0.043	Ehime	65-69
0.009	-0.009	0.026	Ehime	70-74
0.004	-0.011	0.019	Ehime	75-79
-0.004	-0.015	0.008	Ehime	80-84
-0.008	-0.019	0.002	Ehime	85-89
-0.015	-0.025	-0.006	Ehime	90-94
-0.027	-0.042	-0.013	Ehime	95-99
-0.001	-0.028	0.025	Ehime	100+
0.098	-0.006	0.199	Kochi	0
0.08	-0.063	0.217	Kochi	45661
0.136	-0.03	0.306	Kochi	45786
0.03	-0.123	0.185	Kochi	45944
0.038	-0.087	0.156	Kochi	15-19
-0.03	-0.134	0.074	Kochi	20-24
0	-0.097	0.094	Kochi	25-29
0.068	-0.01	0.146	Kochi	30-34
0.089	0.019	0.156	Kochi	35-39
0.038	-0.023	0.096	Kochi	40-44
0.109	0.065	0.153	Kochi	45-49
0.119	0.084	0.154	Kochi	50-54
0.113	0.084	0.141	Kochi	55-59
0.096	0.073	0.12	Kochi	60-64
0.049	0.028	0.069	Kochi	65-69
0.008	-0.013	0.028	Kochi	70-74
-0.014	-0.031	0.003	Kochi	75-79
-0.032	-0.046	-0.019	Kochi	80-84
-0.041	-0.053	-0.029	Kochi	85-89
-0.036	-0.048	-0.025	Kochi	90-94
-0.015	-0.032	0.001	Kochi	95-99
-0.042	-0.074	-0.008	Kochi	100+
0.02	-0.027	0.066	Fukuoka	0
0.068	0.002	0.134	Fukuoka	45661
0.122	0.036	0.205	Fukuoka	45786
0.027	-0.062	0.115	Fukuoka	45944
-0.032	-0.086	0.022	Fukuoka	15-19
-0.117	-0.163	-0.072	Fukuoka	20-24
-0.032	-0.073	0.012	Fukuoka	25-29
-0.037	-0.074	-0.001	Fukuoka	30-34
0.009	-0.023	0.041	Fukuoka	35-39
-0.002	-0.03	0.025	Fukuoka	40-44
0.014	-0.009	0.036	Fukuoka	45-49
0.052	0.033	0.071	Fukuoka	50-54
0.026	0.009	0.042	Fukuoka	55-59
0.014	0.001	0.027	Fukuoka	60-64
0.035	0.021	0.048	Fukuoka	65-69
0.017	0.002	0.031	Fukuoka	70-74
0.009	-0.005	0.022	Fukuoka	75-79
-0.014	-0.024	-0.005	Fukuoka	80-84
-0.024	-0.032	-0.015	Fukuoka	85-89
-0.033	-0.039	-0.026	Fukuoka	90-94
-0.032	-0.042	-0.023	Fukuoka	95-99
-0.029	-0.049	-0.01	Fukuoka	100+
-0.12	-0.221	-0.028	Saga	0
0.056	-0.07	0.185	Saga	45661
0.058	-0.094	0.211	Saga	45786
-0.009	-0.153	0.138	Saga	45944
-0.146	-0.261	-0.029	Saga	15-19
-0.018	-0.114	0.077	Saga	20-24
-0.001	-0.086	0.088	Saga	25-29
-0.006	-0.087	0.072	Saga	30-34
0.021	-0.045	0.087	Saga	35-39
-0.001	-0.059	0.055	Saga	40-44
0.081	0.038	0.123	Saga	45-49
0.032	-0.002	0.066	Saga	50-54
0.026	-0.003	0.055	Saga	55-59
0.022	-0.002	0.046	Saga	60-64
0.017	-0.004	0.038	Saga	65-69
0.01	-0.011	0.03	Saga	70-74
0.016	-0.002	0.033	Saga	75-79
-0.012	-0.025	0.002	Saga	80-84
-0.018	-0.031	-0.005	Saga	85-89
-0.012	-0.024	0.001	Saga	90-94
-0.018	-0.035	-0.001	Saga	95-99
-0.018	-0.051	0.015	Saga	100+
0.082	0.003	0.156	Nagasaki	0
0.084	-0.028	0.196	Nagasaki	45661
-0.078	-0.23	0.062	Nagasaki	45786
-0.068	-0.207	0.062	Nagasaki	45944
-0.027	-0.123	0.064	Nagasaki	15-19
-0.053	-0.136	0.03	Nagasaki	20-24
0.069	-0.004	0.141	Nagasaki	25-29
0.052	-0.011	0.113	Nagasaki	30-34
0.037	-0.017	0.092	Nagasaki	35-39
0.103	0.058	0.146	Nagasaki	40-44
0.077	0.042	0.112	Nagasaki	45-49
0.061	0.034	0.089	Nagasaki	50-54
0.06	0.036	0.083	Nagasaki	55-59
0.042	0.024	0.06	Nagasaki	60-64
0.006	-0.012	0.024	Nagasaki	65-69
0.002	-0.016	0.02	Nagasaki	70-74
-0.002	-0.017	0.013	Nagasaki	75-79
0.004	-0.008	0.015	Nagasaki	80-84
-0.006	-0.017	0.005	Nagasaki	85-89
-0.014	-0.024	-0.005	Nagasaki	90-94
-0.008	-0.022	0.007	Nagasaki	95-99
-0.004	-0.031	0.024	Nagasaki	100+
0.01	-0.061	0.079	Kumamoto	0
0.016	-0.092	0.116	Kumamoto	45661
0.036	-0.097	0.163	Kumamoto	45786
-0.06	-0.194	0.06	Kumamoto	45944
-0.076	-0.167	0.012	Kumamoto	15-19
-0.078	-0.153	-0.006	Kumamoto	20-24
-0.043	-0.111	0.023	Kumamoto	25-29
-0.062	-0.121	-0.003	Kumamoto	30-34
-0.037	-0.085	0.012	Kumamoto	35-39
-0.017	-0.059	0.025	Kumamoto	40-44
0.007	-0.025	0.039	Kumamoto	45-49
-0.03	-0.056	-0.003	Kumamoto	50-54
-0.041	-0.064	-0.019	Kumamoto	55-59
-0.072	-0.091	-0.054	Kumamoto	60-64
-0.087	-0.104	-0.07	Kumamoto	65-69
-0.087	-0.106	-0.07	Kumamoto	70-74
-0.087	-0.102	-0.071	Kumamoto	75-79
-0.077	-0.089	-0.066	Kumamoto	80-84
-0.05	-0.06	-0.04	Kumamoto	85-89
-0.041	-0.05	-0.032	Kumamoto	90-94
-0.023	-0.035	-0.01	Kumamoto	95-99
0	-0.024	0.024	Kumamoto	100+
0.012	-0.075	0.09	Oita	0
-0.063	-0.186	0.059	Oita	45661
-0.032	-0.189	0.114	Oita	45786
0.005	-0.136	0.138	Oita	45944
-0.069	-0.178	0.037	Oita	15-19
-0.037	-0.122	0.05	Oita	20-24
0.015	-0.063	0.092	Oita	25-29
-0.061	-0.133	0.007	Oita	30-34
-0.048	-0.111	0.013	Oita	35-39
-0.019	-0.069	0.029	Oita	40-44
-0.043	-0.082	-0.004	Oita	45-49
-0.041	-0.072	-0.01	Oita	50-54
-0.062	-0.089	-0.036	Oita	55-59
-0.045	-0.066	-0.024	Oita	60-64
-0.063	-0.083	-0.044	Oita	65-69
-0.062	-0.08	-0.043	Oita	70-74
-0.053	-0.069	-0.037	Oita	75-79
-0.019	-0.031	-0.007	Oita	80-84
-0.011	-0.022	0	Oita	85-89
-0.003	-0.014	0.007	Oita	90-94
0.009	-0.005	0.025	Oita	95-99
0.014	-0.016	0.046	Oita	100+
0.046	-0.038	0.125	Miyazaki	0
-0.006	-0.128	0.113	Miyazaki	45661
0.058	-0.095	0.201	Miyazaki	45786
0.137	0.004	0.269	Miyazaki	45944
0.006	-0.101	0.106	Miyazaki	15-19
0.004	-0.085	0.091	Miyazaki	20-24
0.032	-0.046	0.111	Miyazaki	25-29
-0.033	-0.103	0.036	Miyazaki	30-34
0.085	0.025	0.143	Miyazaki	35-39
0.093	0.043	0.14	Miyazaki	40-44
0.045	0.005	0.083	Miyazaki	45-49
0.026	-0.004	0.057	Miyazaki	50-54
0.053	0.029	0.079	Miyazaki	55-59
0.018	-0.003	0.038	Miyazaki	60-64
-0.013	-0.033	0.006	Miyazaki	65-69
-0.024	-0.044	-0.006	Miyazaki	70-74
-0.04	-0.056	-0.023	Miyazaki	75-79
-0.036	-0.048	-0.024	Miyazaki	80-84
-0.044	-0.056	-0.032	Miyazaki	85-89
-0.045	-0.056	-0.034	Miyazaki	90-94
-0.046	-0.063	-0.03	Miyazaki	95-99
-0.007	-0.039	0.023	Miyazaki	100+
0.102	0.032	0.174	Kagoshima	0
0.132	0.031	0.231	Kagoshima	45661
0.223	0.1	0.355	Kagoshima	45786
0.056	-0.069	0.178	Kagoshima	45944
0.063	-0.023	0.152	Kagoshima	15-19
-0.029	-0.108	0.047	Kagoshima	20-24
0.045	-0.025	0.114	Kagoshima	25-29
0.096	0.037	0.152	Kagoshima	30-34
0.068	0.017	0.116	Kagoshima	35-39
0.12	0.08	0.159	Kagoshima	40-44
0.108	0.077	0.14	Kagoshima	45-49
0.109	0.082	0.132	Kagoshima	50-54
0.107	0.085	0.128	Kagoshima	55-59
0.054	0.035	0.072	Kagoshima	60-64
0.037	0.02	0.054	Kagoshima	65-69
0.015	-0.002	0.031	Kagoshima	70-74
-0.004	-0.019	0.01	Kagoshima	75-79
-0.004	-0.015	0.007	Kagoshima	80-84
-0.019	-0.029	-0.009	Kagoshima	85-89
-0.032	-0.041	-0.023	Kagoshima	90-94
-0.04	-0.052	-0.027	Kagoshima	95-99
-0.033	-0.057	-0.009	Kagoshima	100+
0.038	-0.031	0.104	Okinawa	0
-0.126	-0.236	-0.019	Okinawa	45661
0.052	-0.076	0.175	Okinawa	45786
-0.093	-0.225	0.031	Okinawa	45944
0.073	-0.016	0.159	Okinawa	15-19
-0.09	-0.167	-0.012	Okinawa	20-24
0.027	-0.039	0.096	Okinawa	25-29
0.142	0.085	0.197	Okinawa	30-34
0.251	0.206	0.297	Okinawa	35-39
0.267	0.228	0.307	Okinawa	40-44
0.28	0.247	0.311	Okinawa	45-49
0.21	0.183	0.237	Okinawa	50-54
0.147	0.124	0.172	Okinawa	55-59
0.118	0.098	0.138	Okinawa	60-64
0.032	0.013	0.052	Okinawa	65-69
-0.018	-0.039	0.002	Okinawa	70-74
-0.079	-0.096	-0.061	Okinawa	75-79
-0.148	-0.162	-0.134	Okinawa	80-84
-0.196	-0.209	-0.182	Okinawa	85-89
-0.204	-0.217	-0.192	Okinawa	90-94
-0.196	-0.212	-0.179	Okinawa	95-99
-0.134	-0.162	-0.108	Okinawa	100+
