# Supplementary material for: Demographic Analysis of Mortality Changes Associated With the COVID‐19 Pandemic in Japan, 2020–2022
Source: Influenza Other Respir Viruses. 2025 Nov 27;19(12):e70196. doi: 10.1111/irv.70196 (PMC12981524; doi:10.1111/irv.70196)
Supplement: Supplementary file 3 — Data S2: Estimates of ψβ∣a,tp, the prefectural random effects around βtp¯. [file IRV-19-e70196-s001.xlsx]

## Sheet: Suppl_Data_2_re_beta
p1_median	p1_lower	p1_upper	p2_median	p2_lower	p2_upper	p3_median	p3_lower	p3_upper	pref	year	pref_name
0.0773867	-0.0258866	0.182745	-0.00583052	-0.0939964	0.075419	-0.0625929	-0.162906	0.0366622	1	2000	Hokkaido
0.132808	0.0325505	0.236427	0.00115851	-0.0798424	0.0868561	-0.0123111	-0.110771	0.0811127	1	2001	Hokkaido
0.0864146	-0.0196655	0.18459	-0.0255659	-0.109514	0.0524723	-0.028373	-0.128039	0.0681688	1	2002	Hokkaido
0.0582857	-0.0524698	0.15593	-0.045568	-0.13178	0.0345878	-0.0446224	-0.147801	0.0568975	1	2003	Hokkaido
0.0277288	-0.0764079	0.131458	0.00807866	-0.0730647	0.0875566	-0.112859	-0.214029	-0.0183687	1	2004	Hokkaido
-0.0131927	-0.111933	0.0823888	-0.018381	-0.0923954	0.0591376	-0.0430256	-0.14028	0.0527488	1	2005	Hokkaido
-0.101074	-0.202526	-0.00201109	-0.0845199	-0.166934	-0.0060938	0.0519143	-0.043959	0.148221	1	2006	Hokkaido
-0.0466316	-0.152324	0.0535748	-0.00679662	-0.087696	0.0714006	0.00164695	-0.0952293	0.0969819	1	2007	Hokkaido
-0.142781	-0.248157	-0.0392004	-0.130114	-0.211277	-0.0513427	0.0455672	-0.0488894	0.145552	1	2008	Hokkaido
-0.031904	-0.128004	0.0688052	0.02246	-0.0522408	0.100981	0.0717495	-0.0277858	0.167061	1	2009	Hokkaido
-0.029346	-0.12663	0.070656	-0.000656481	-0.076218	0.0768555	0.000567478	-0.101472	0.0962671	1	2010	Hokkaido
0.0169856	-0.0799106	0.116607	-0.0252954	-0.0997491	0.0531617	0.0521274	-0.0503802	0.154076	1	2011	Hokkaido
0.0273083	-0.0663505	0.12659	0.0120453	-0.0621087	0.0915486	0.0244456	-0.0695825	0.124566	1	2012	Hokkaido
0.0250546	-0.0714638	0.12474	0.0695529	-0.00440088	0.143435	0.0321972	-0.0647779	0.129829	1	2013	Hokkaido
-0.0561394	-0.153599	0.043664	0.00441451	-0.0691832	0.0782026	-0.000854676	-0.0987858	0.0918143	1	2014	Hokkaido
-0.0393276	-0.138786	0.0583638	0.0277417	-0.0476377	0.0984923	0.0216552	-0.0745443	0.118806	1	2015	Hokkaido
-0.110028	-0.212782	-0.0131063	0.0222544	-0.0527285	0.0995238	-0.0708049	-0.17281	0.0278775	1	2016	Hokkaido
0.0239722	-0.0759136	0.121745	0.0342635	-0.0442996	0.111927	-0.016531	-0.109905	0.0790435	1	2017	Hokkaido
-0.0527936	-0.155303	0.0542643	0.0751781	-0.00237047	0.154276	-0.106478	-0.210515	-0.00727396	1	2018	Hokkaido
-0.0888643	-0.197573	0.013883	0.0533418	-0.0248365	0.133704	-0.0619155	-0.169734	0.0349283	1	2019	Hokkaido
0.199545	0.048476	0.361784	0.116465	-0.00429702	0.242315	-0.0903167	-0.240405	0.0561007	2	2000	Aomori
-0.00462851	-0.13928	0.133897	-0.0479944	-0.165863	0.0665407	-0.0550457	-0.196428	0.0823786	2	2001	Aomori
-0.00100189	-0.137	0.135864	-0.0242404	-0.135177	0.087915	-0.106935	-0.253395	0.0376587	2	2002	Aomori
-0.00168805	-0.141746	0.14457	0.0345355	-0.081255	0.152847	-0.0958933	-0.245503	0.0496582	2	2003	Aomori
-0.149829	-0.299302	-0.0100499	-0.00792544	-0.120122	0.104033	-0.0893463	-0.22868	0.041209	2	2004	Aomori
-0.0551497	-0.183593	0.0734711	-0.00382728	-0.105166	0.0987168	-0.0299403	-0.172999	0.107903	2	2005	Aomori
0.0212605	-0.120111	0.159081	0.0448872	-0.0643228	0.151793	0.0785185	-0.0632829	0.229631	2	2006	Aomori
-0.0281469	-0.169816	0.113244	-0.0327398	-0.141269	0.0743706	0.0381753	-0.0938058	0.176519	2	2007	Aomori
-0.0485397	-0.194718	0.088042	-0.0537926	-0.16769	0.054105	0.0695709	-0.0633866	0.208114	2	2008	Aomori
-0.0228895	-0.167177	0.115208	0.00312156	-0.10381	0.112545	0.0216694	-0.124141	0.156935	2	2009	Aomori
-0.0316193	-0.162517	0.0980263	0.00138699	-0.10197	0.106914	-0.0663182	-0.210373	0.0758354	2	2010	Aomori
0.0364377	-0.103324	0.179051	-0.0032203	-0.108455	0.105263	-0.00198707	-0.159163	0.146396	2	2011	Aomori
-0.091964	-0.228639	0.035097	0.100694	-0.00571787	0.208244	0.0547619	-0.0807775	0.193917	2	2012	Aomori
-0.0316544	-0.176802	0.108293	0.0707834	-0.0360629	0.18137	-0.0620852	-0.202633	0.0784001	2	2013	Aomori
-0.0786992	-0.214485	0.0608506	0.00075082	-0.104313	0.103929	0.0620779	-0.0779896	0.20771	2	2014	Aomori
-0.017157	-0.156961	0.116918	0.0469798	-0.059695	0.153951	0.018818	-0.126048	0.163377	2	2015	Aomori
0.0168472	-0.136434	0.177128	0.042175	-0.0684831	0.150968	0.0136462	-0.133916	0.162317	2	2016	Aomori
-0.0630324	-0.211331	0.0825953	-0.0847543	-0.202834	0.0273765	-0.00939035	-0.152664	0.1344	2	2017	Aomori
-0.134391	-0.286923	0.0200787	-0.0648233	-0.177042	0.0526403	0.0369422	-0.112971	0.191844	2	2018	Aomori
-0.223492	-0.390096	-0.0554828	0.0362953	-0.082754	0.152811	0.0281351	-0.112339	0.166782	2	2019	Aomori
0.292776	0.129651	0.459439	0.00518667	-0.120832	0.130469	-0.0636373	-0.219313	0.0857246	3	2000	Iwate
0.0622718	-0.0821171	0.211575	-0.00924633	-0.123539	0.107977	-0.0282325	-0.16991	0.116772	3	2001	Iwate
0.097585	-0.0420442	0.239573	0.00174777	-0.116857	0.112881	-0.125675	-0.274205	0.0156048	3	2002	Iwate
0.0264615	-0.118269	0.170803	-0.01393	-0.126246	0.105193	-0.142424	-0.299934	0.0142514	3	2003	Iwate
-0.0160429	-0.156976	0.125412	-0.0562918	-0.163183	0.0533677	-0.0480068	-0.19475	0.0967259	3	2004	Iwate
-0.00684267	-0.139773	0.122788	0.0292841	-0.0749909	0.131561	0.017327	-0.12722	0.157165	3	2005	Iwate
-0.0180196	-0.163831	0.122876	-0.0311008	-0.142158	0.0792876	0.0365701	-0.105766	0.185019	3	2006	Iwate
-0.0103441	-0.146025	0.123794	-0.0159858	-0.123123	0.0908233	0.051758	-0.0840441	0.201227	3	2007	Iwate
-0.00220353	-0.147926	0.140905	0.000654917	-0.113677	0.112719	0.00543369	-0.134399	0.141798	3	2008	Iwate
-0.0931871	-0.235563	0.0497169	0.0745434	-0.0306638	0.186583	0.0438784	-0.103403	0.192169	3	2009	Iwate
-0.0622352	-0.196208	0.0669557	-0.0029671	-0.106504	0.0985186	0.00443057	-0.151001	0.151485	3	2010	Iwate
-0.179741	-0.334789	-0.0350906	0.0266621	-0.0756649	0.135965	0.249056	0.0923553	0.418193	3	2011	Iwate
-0.00320184	-0.138357	0.128948	-0.0186308	-0.124569	0.0851611	0.00175532	-0.135026	0.144658	3	2012	Iwate
0.0613438	-0.0844748	0.202081	-0.0370992	-0.144944	0.0690572	-0.0217922	-0.168059	0.129039	3	2013	Iwate
-0.0366468	-0.174528	0.0962718	-0.0196907	-0.130031	0.0805367	-0.0220218	-0.164325	0.119397	3	2014	Iwate
-0.0314452	-0.170483	0.105472	-0.0116652	-0.119298	0.0897812	0.019917	-0.129764	0.170203	3	2015	Iwate
-0.119737	-0.274429	0.0352591	0.0193551	-0.0951238	0.132335	-0.0171792	-0.169954	0.126182	3	2016	Iwate
-0.0971657	-0.25448	0.0510192	0.0546024	-0.0605851	0.171513	-0.101379	-0.254983	0.0454445	3	2017	Iwate
-0.109167	-0.264453	0.0401503	0.0778601	-0.0317886	0.191276	-0.0426073	-0.199858	0.106364	3	2018	Iwate
-0.302597	-0.469484	-0.138319	-0.0466738	-0.163656	0.0705951	0.0431392	-0.101776	0.195124	3	2019	Iwate
0.00390677	-0.142044	0.148762	0.0153033	-0.0973406	0.125768	-0.012079	-0.141885	0.124388	4	2000	Miyagi
0.0223958	-0.114078	0.159894	0.0449881	-0.0674081	0.156006	0.0533882	-0.0734302	0.180777	4	2001	Miyagi
0.0184255	-0.112843	0.150093	0.011181	-0.0915826	0.115668	-0.0369575	-0.164954	0.0977049	4	2002	Miyagi
0.0493707	-0.0760299	0.18274	0.0689032	-0.0369775	0.178949	-0.0776673	-0.218773	0.0524641	4	2003	Miyagi
-0.102016	-0.235478	0.0312324	-0.0721174	-0.178276	0.0322789	0.0284051	-0.104819	0.165515	4	2004	Miyagi
-0.0575875	-0.177687	0.0615176	0.0290198	-0.0709395	0.123467	-0.0153538	-0.141809	0.118111	4	2005	Miyagi
-0.121881	-0.25157	0.00846064	-0.0123626	-0.116897	0.0880137	0.0425659	-0.0871522	0.166492	4	2006	Miyagi
-0.0726861	-0.194867	0.0632234	0.0464852	-0.053929	0.144695	-0.0431129	-0.172738	0.0825926	4	2007	Miyagi
-0.0533051	-0.186511	0.0743471	-0.0691902	-0.172777	0.0364581	-0.0986603	-0.223154	0.0305199	4	2008	Miyagi
0.0206321	-0.107326	0.155549	0.0448524	-0.0509658	0.148759	0.106013	-0.0233622	0.242722	4	2009	Miyagi
-0.00839731	-0.135853	0.113462	0.0157017	-0.0886514	0.112979	0.186072	0.0520849	0.331255	4	2010	Miyagi
-0.258139	-0.395857	-0.125937	0.0190588	-0.0824531	0.115695	0.0608798	-0.0696276	0.19755	4	2011	Miyagi
0.0729235	-0.0463689	0.196148	-0.0431742	-0.137459	0.0571434	0.0339429	-0.0907376	0.161906	4	2012	Miyagi
0.224803	0.0898325	0.367027	0.0155006	-0.0851204	0.116618	0.0478719	-0.0760412	0.177217	4	2013	Miyagi
0.0348733	-0.0876318	0.160657	-0.0138574	-0.111235	0.084181	-0.0486238	-0.176132	0.0865358	4	2014	Miyagi
0.0907184	-0.0388149	0.223296	-0.0058679	-0.100465	0.0918193	-0.0549603	-0.183344	0.0743016	4	2015	Miyagi
0.033757	-0.103005	0.169099	-0.070702	-0.172601	0.0330691	-0.138334	-0.277929	-0.00606527	4	2016	Miyagi
0.153194	0.0156778	0.292848	0.0370898	-0.0696832	0.142492	-0.00699663	-0.144287	0.124336	4	2017	Miyagi
-0.0236641	-0.16336	0.114913	-0.0812286	-0.188653	0.0219288	-0.00122621	-0.137099	0.138564	4	2018	Miyagi
-0.075135	-0.219719	0.0656139	-0.051429	-0.159026	0.0435328	-0.0505425	-0.18202	0.0787238	4	2019	Miyagi
0.132478	-0.0288117	0.312348	0.183913	0.0567157	0.318225	0.112208	-0.0383553	0.278835	5	2000	Akita
0.129277	-0.0242215	0.285915	0.0541319	-0.0638502	0.175485	0.0600646	-0.081288	0.20538	5	2001	Akita
-0.0678872	-0.216548	0.0786132	-0.0141247	-0.12964	0.0990323	-0.0575099	-0.206421	0.0899281	5	2002	Akita
-0.0391855	-0.19257	0.105289	0.0131351	-0.102888	0.136857	0.0916764	-0.0717823	0.258644	5	2003	Akita
-0.0327592	-0.185467	0.116401	0.0232916	-0.0893759	0.136709	-0.0964132	-0.259538	0.0497323	5	2004	Akita
0.0128565	-0.131788	0.156083	-0.0578294	-0.170471	0.0550404	0.021233	-0.12415	0.179685	5	2005	Akita
-0.1305	-0.282093	0.0203912	0.0400628	-0.0688494	0.156163	-0.0441411	-0.195599	0.103447	5	2006	Akita
-0.154998	-0.303867	-0.0138621	-0.0274165	-0.139942	0.0822313	0.00158148	-0.136663	0.148377	5	2007	Akita
0.0516322	-0.0980416	0.204384	0.0357715	-0.0813358	0.151105	0.0243452	-0.121616	0.172129	5	2008	Akita
-0.106989	-0.259979	0.0281736	0.00577013	-0.101902	0.11527	0.0255539	-0.127899	0.176237	5	2009	Akita
-0.00738835	-0.142319	0.12208	0.0660031	-0.0401206	0.171942	0.00483107	-0.151852	0.163315	5	2010	Akita
-0.0764346	-0.224844	0.0754749	-0.0771312	-0.193009	0.0325509	0.0211874	-0.14689	0.183632	5	2011	Akita
-0.0264317	-0.160859	0.120529	-0.0606742	-0.175248	0.0433346	0.0605094	-0.0838538	0.209281	5	2012	Akita
-0.00900581	-0.164197	0.138538	-0.0490961	-0.165228	0.0591239	-0.0303508	-0.177307	0.118806	5	2013	Akita
-0.0251783	-0.168355	0.113173	0.00993863	-0.102436	0.121794	0.069953	-0.0792091	0.234371	5	2014	Akita
0.0224723	-0.120222	0.175305	-0.0186231	-0.129683	0.095344	-0.075305	-0.23683	0.0709808	5	2015	Akita
-0.0425183	-0.203317	0.111882	0.00855458	-0.104583	0.122444	-0.141087	-0.310595	0.0167179	5	2016	Akita
-0.0660956	-0.226073	0.0790367	-0.0791241	-0.200287	0.0410223	-0.114637	-0.27535	0.0370871	5	2017	Akita
0.0203901	-0.142567	0.182325	-0.0731179	-0.190832	0.0446586	0.000568974	-0.159991	0.15832	5	2018	Akita
0.0111259	-0.157666	0.189832	0.0413773	-0.0776212	0.159299	-0.0483607	-0.200547	0.106919	5	2019	Akita
0.06768	-0.101259	0.245836	0.0712726	-0.057566	0.203594	0.117457	-0.038307	0.283747	6	2000	Yamagata
-0.0227786	-0.173635	0.132694	0.0124403	-0.103787	0.140655	0.0252486	-0.126172	0.178043	6	2001	Yamagata
0.0231326	-0.124989	0.172126	0.0254571	-0.0936865	0.141433	-0.0108767	-0.163496	0.146014	6	2002	Yamagata
0.0843218	-0.0641746	0.242579	0.0804554	-0.0367829	0.209265	-0.0557001	-0.222989	0.108202	6	2003	Yamagata
-0.00019901	-0.1446	0.148491	0.0500398	-0.0552489	0.167051	0.121552	-0.0365377	0.285579	6	2004	Yamagata
-0.0477689	-0.182432	0.0930089	-0.0021259	-0.11378	0.103722	-0.08689	-0.232628	0.0570353	6	2005	Yamagata
-0.0761112	-0.228566	0.0706504	0.00904607	-0.104814	0.118058	0.0133374	-0.130858	0.168721	6	2006	Yamagata
0.0167731	-0.124707	0.156229	-0.0347087	-0.143451	0.0748884	-0.00204798	-0.146327	0.144615	6	2007	Yamagata
-0.0096888	-0.155003	0.145532	-0.000323508	-0.109612	0.113504	-0.026011	-0.169909	0.115623	6	2008	Yamagata
0.0354278	-0.106223	0.183801	0.0237076	-0.0844061	0.134973	0.0625299	-0.0895722	0.218538	6	2009	Yamagata
0.0494954	-0.092258	0.191525	-0.0822884	-0.195222	0.024844	-0.0170774	-0.172219	0.139141	6	2010	Yamagata
-0.0637724	-0.22361	0.089752	0.0393741	-0.0714352	0.15151	-0.164631	-0.3376	-0.000954501	6	2011	Yamagata
-0.0499143	-0.185632	0.0872912	-0.114928	-0.232198	-0.00770263	-0.0296829	-0.181138	0.119254	6	2012	Yamagata
-0.052423	-0.208566	0.0880023	-0.0106967	-0.125368	0.0999943	0.0159572	-0.127283	0.167748	6	2013	Yamagata
-0.0338321	-0.184765	0.105934	-0.0174706	-0.126772	0.0908153	0.127198	-0.0292662	0.289503	6	2014	Yamagata
-0.00580358	-0.148772	0.136867	-0.051691	-0.162628	0.0597153	-0.091536	-0.249891	0.0603319	6	2015	Yamagata
-0.0342092	-0.195692	0.128504	-0.0482006	-0.164124	0.0654064	-0.0528997	-0.210323	0.100781	6	2016	Yamagata
0.0579708	-0.0919466	0.216094	0.0260382	-0.0912049	0.145508	-0.00591756	-0.155771	0.153804	6	2017	Yamagata
0.0915688	-0.0692404	0.258788	0.0196393	-0.0971092	0.1362	-0.0259457	-0.185435	0.136382	6	2018	Yamagata
-0.0104844	-0.18473	0.171826	-0.00225752	-0.125202	0.117777	0.0222713	-0.132798	0.175002	6	2019	Yamagata
0.0584088	-0.0859893	0.19696	-0.00642621	-0.115943	0.108435	0.0509088	-0.0832488	0.184665	7	2000	Fukushima
0.0414237	-0.0909257	0.171608	0.0704779	-0.0339286	0.178049	0.0273149	-0.0951127	0.158474	7	2001	Fukushima
-0.0082078	-0.142834	0.12468	-0.0945501	-0.197385	0.00989467	-0.0129615	-0.151933	0.120529	7	2002	Fukushima
0.0928089	-0.0391278	0.227761	0.0336382	-0.0697979	0.143159	0.0169786	-0.115527	0.155664	7	2003	Fukushima
-0.0624868	-0.197137	0.0708261	-0.0250772	-0.132135	0.0789945	-0.0593932	-0.194544	0.0718648	7	2004	Fukushima
-0.0182172	-0.145828	0.100472	-0.00963047	-0.105867	0.0911574	0.0281824	-0.103103	0.159636	7	2005	Fukushima
0.0542005	-0.0816446	0.187225	-0.0232608	-0.125943	0.0763918	-0.109849	-0.245524	0.0213222	7	2006	Fukushima
-0.019005	-0.14622	0.108593	-0.0224184	-0.11917	0.0730698	0.0185249	-0.111282	0.145264	7	2007	Fukushima
0.0472696	-0.0870674	0.180022	-0.0323957	-0.135014	0.0705758	0.00700769	-0.121549	0.131435	7	2008	Fukushima
-0.0410716	-0.172267	0.0831849	-0.0608392	-0.163886	0.0370957	-0.019874	-0.154124	0.10947	7	2009	Fukushima
-0.00621644	-0.130586	0.114063	0.00327234	-0.0915182	0.0994922	-0.0244664	-0.158416	0.10242	7	2010	Fukushima
-0.239173	-0.377499	-0.106264	-0.0154412	-0.11268	0.0856124	0.123979	-0.00811179	0.265089	7	2011	Fukushima
0.0199357	-0.103683	0.141554	0.0364594	-0.0587555	0.131582	0.0350314	-0.089325	0.166636	7	2012	Fukushima
-0.0249074	-0.15533	0.102148	-0.0105545	-0.112502	0.0881873	0.0348067	-0.0965818	0.169465	7	2013	Fukushima
0.022374	-0.103778	0.152283	-0.036906	-0.136859	0.0605543	0.0372214	-0.0905051	0.165864	7	2014	Fukushima
-0.0585111	-0.183129	0.0756472	0.0857762	-0.011106	0.191841	-0.017752	-0.148563	0.113033	7	2015	Fukushima
-0.115913	-0.251504	0.0227126	-0.0522013	-0.155666	0.0518999	0.0514869	-0.0841113	0.189652	7	2016	Fukushima
-0.0628361	-0.196173	0.0751226	0.126863	0.0192765	0.227834	-0.0418331	-0.179462	0.0943288	7	2017	Fukushima
-0.108522	-0.248146	0.0338694	0.0334306	-0.0712232	0.139168	-0.0656586	-0.207947	0.0768873	7	2018	Fukushima
-0.0846356	-0.232359	0.0549726	0.084295	-0.0166312	0.191709	-0.123056	-0.264591	0.0108606	7	2019	Fukushima
-0.021664	-0.152436	0.11359	-0.0710188	-0.179057	0.038858	0.0432633	-0.0828029	0.164696	8	2000	Ibaraki
-0.0596444	-0.185309	0.0671827	-0.0898521	-0.1932	0.0129329	0.025176	-0.0954047	0.143652	8	2001	Ibaraki
-0.10753	-0.231721	0.0131592	-0.0552852	-0.156425	0.0431367	0.0668568	-0.0583616	0.193372	8	2002	Ibaraki
-0.0810536	-0.208804	0.0436551	-0.0136819	-0.115794	0.0879007	0.099314	-0.0242409	0.22506	8	2003	Ibaraki
0.0737282	-0.0409567	0.198724	-0.00510795	-0.101653	0.0941392	0.0724753	-0.0503108	0.193668	8	2004	Ibaraki
0.036419	-0.0772164	0.156879	0.0104572	-0.0835056	0.107004	0.143033	0.0224423	0.264844	8	2005	Ibaraki
-0.0475899	-0.166747	0.0686016	-0.0314871	-0.1266	0.0631869	0.079544	-0.038843	0.202813	8	2006	Ibaraki
0.0105668	-0.109187	0.127919	-0.01148	-0.107358	0.081198	0.0357514	-0.0809982	0.148403	8	2007	Ibaraki
0.0379291	-0.0825073	0.163206	0.0564549	-0.0436573	0.157263	-0.0117276	-0.134867	0.100722	8	2008	Ibaraki
-0.088931	-0.207417	0.0248943	0.00603824	-0.0859065	0.0937434	-0.0259771	-0.147355	0.0965574	8	2009	Ibaraki
0.00330563	-0.11133	0.116792	-0.00941812	-0.100619	0.0807592	-0.014723	-0.140843	0.102819	8	2010	Ibaraki
-0.036693	-0.158124	0.0767512	0.0194669	-0.0742752	0.111355	-0.0603788	-0.186546	0.0661543	8	2011	Ibaraki
0.0645295	-0.0517239	0.175352	0.0464031	-0.0435227	0.139292	-0.00541296	-0.117617	0.114183	8	2012	Ibaraki
0.0250256	-0.0908625	0.14968	0.0555259	-0.031682	0.150139	-0.0728629	-0.194364	0.0404948	8	2013	Ibaraki
0.0688547	-0.0523837	0.184998	0.0470277	-0.0374767	0.138747	-0.0744448	-0.194364	0.0447398	8	2014	Ibaraki
-0.0828947	-0.200366	0.0345065	-0.012879	-0.10388	0.0764056	-0.0283562	-0.146395	0.0853333	8	2015	Ibaraki
-0.027469	-0.154225	0.0998398	0.0187872	-0.0777725	0.116506	-0.139914	-0.270623	-0.0169721	8	2016	Ibaraki
-0.0901945	-0.213377	0.0300474	-0.00394946	-0.100312	0.0872731	-0.104187	-0.223612	0.0151779	8	2017	Ibaraki
-0.0993111	-0.229481	0.0263493	0.056772	-0.033775	0.155049	-0.124003	-0.252459	-0.000132799	8	2018	Ibaraki
-0.110246	-0.253128	0.0299615	0.0596501	-0.0405923	0.158273	0.0484494	-0.0733739	0.170613	8	2019	Ibaraki
0.00364682	-0.142545	0.152232	-0.0646934	-0.178488	0.051687	0.0533165	-0.0811851	0.193274	9	2000	Tochigi
-0.00387182	-0.138045	0.132537	-0.108575	-0.22101	0.000960837	-0.0329591	-0.166553	0.0941667	9	2001	Tochigi
-0.000991701	-0.132496	0.131935	-0.0870584	-0.198209	0.0240302	0.156959	0.0212092	0.293887	9	2002	Tochigi
-0.12068	-0.265137	0.0172509	-0.054255	-0.170903	0.0549	0.0419004	-0.0959009	0.186383	9	2003	Tochigi
0.0934246	-0.042482	0.234594	0.0450546	-0.0599566	0.157956	0.0545036	-0.0799555	0.190292	9	2004	Tochigi
-0.0545902	-0.179027	0.0753034	0.00914038	-0.094149	0.112577	0.105042	-0.0266822	0.246257	9	2005	Tochigi
-0.0837872	-0.220119	0.0507963	0.00111417	-0.100364	0.101819	0.0287506	-0.104534	0.168458	9	2006	Tochigi
-0.0833021	-0.218892	0.0499258	-0.0531691	-0.160966	0.0482245	0.0443419	-0.0781384	0.170913	9	2007	Tochigi
0.0625934	-0.074419	0.202283	-0.00810821	-0.108595	0.095185	0.048835	-0.0851144	0.181822	9	2008	Tochigi
-0.0263844	-0.160063	0.0992882	0.0133397	-0.0883522	0.114785	-0.0794757	-0.214176	0.0536349	9	2009	Tochigi
0.00576576	-0.11896	0.129988	0.0709761	-0.0365215	0.178935	-0.0122346	-0.145273	0.120653	9	2010	Tochigi
-0.0518345	-0.180589	0.0837921	0.0216616	-0.0780133	0.122332	0.084749	-0.0541041	0.220743	9	2011	Tochigi
-0.0751316	-0.203681	0.0499896	0.0482327	-0.052822	0.150857	-0.033415	-0.167793	0.0969312	9	2012	Tochigi
0.0258353	-0.106483	0.162036	0.0207602	-0.0816731	0.126572	-0.039787	-0.169012	0.0932605	9	2013	Tochigi
0.0107502	-0.116087	0.144221	0.0861131	-0.0136976	0.191132	-0.0293208	-0.166673	0.109966	9	2014	Tochigi
0.0816045	-0.0462737	0.213423	0.00110135	-0.0987814	0.0972975	-0.0647134	-0.199707	0.0709124	9	2015	Tochigi
-0.0994049	-0.244543	0.0430317	-0.011465	-0.115021	0.0958913	-0.0127665	-0.156002	0.126739	9	2016	Tochigi
-0.0448054	-0.1828	0.0940656	0.0551816	-0.0528229	0.162833	-0.0374331	-0.175521	0.0977826	9	2017	Tochigi
-0.00128995	-0.146015	0.150819	0.055453	-0.0506583	0.169232	-0.162801	-0.30491	-0.0247007	9	2018	Tochigi
-0.0290053	-0.180564	0.119507	0.0142165	-0.0914239	0.124817	-0.0455143	-0.180815	0.0874068	9	2019	Tochigi
0.106484	-0.0353561	0.256535	0.035604	-0.0750032	0.148084	-0.000529927	-0.138957	0.136635	10	2000	Gunma
0.0485015	-0.0877027	0.190101	-0.0728908	-0.18549	0.0438583	-0.0052675	-0.139549	0.126875	10	2001	Gunma
1.1972e-05	-0.134397	0.133208	-0.0673373	-0.176969	0.0352138	-0.0380453	-0.1709	0.100584	10	2002	Gunma
0.01051	-0.123647	0.151117	-0.105622	-0.220611	0.00425456	0.165007	0.0249481	0.31293	10	2003	Gunma
0.039757	-0.0928213	0.172908	-0.0492812	-0.156419	0.0567623	0.0522317	-0.0916105	0.194752	10	2004	Gunma
-0.0377133	-0.164975	0.0852913	0.0308886	-0.0684686	0.132919	0.044288	-0.0868021	0.180179	10	2005	Gunma
0.0615794	-0.0688465	0.199276	-0.0118746	-0.114814	0.0964874	-0.157113	-0.297123	-0.0196583	10	2006	Gunma
0.0477782	-0.0805736	0.179021	-0.00379578	-0.108213	0.0969932	0.0122489	-0.118339	0.148145	10	2007	Gunma
0.124834	-0.0111513	0.267206	0.0215656	-0.0865765	0.132775	0.0119632	-0.11718	0.138349	10	2008	Gunma
-0.0950353	-0.227987	0.0340458	-0.0523312	-0.154278	0.0510458	-0.0684062	-0.200953	0.0663496	10	2009	Gunma
-0.0686923	-0.192784	0.0591693	-0.0131665	-0.113466	0.0903617	-0.00200238	-0.127438	0.12756	10	2010	Gunma
-0.0133244	-0.145411	0.126584	0.0039173	-0.0919474	0.105662	0.0300007	-0.107103	0.16868	10	2011	Gunma
0.0172383	-0.105658	0.14286	0.0320143	-0.0695481	0.132516	0.00615559	-0.127057	0.135269	10	2012	Gunma
-0.0805939	-0.213779	0.0542792	0.0535072	-0.0478897	0.154554	-0.0737653	-0.212894	0.0528945	10	2013	Gunma
-0.0158264	-0.142315	0.119966	0.0250977	-0.0768222	0.127522	0.0262561	-0.110662	0.163108	10	2014	Gunma
0.0103193	-0.118865	0.141423	-0.0117451	-0.10878	0.0915103	-0.0499749	-0.185054	0.0840184	10	2015	Gunma
-0.0474649	-0.188795	0.0956171	0.0218584	-0.0835206	0.125649	-0.0464198	-0.181446	0.0904602	10	2016	Gunma
-0.00884814	-0.151275	0.129251	0.0690588	-0.0319564	0.17197	0.0543993	-0.0780146	0.189561	10	2017	Gunma
-0.103305	-0.249689	0.0385023	0.0191164	-0.0860517	0.124656	-0.0221112	-0.163649	0.115769	10	2018	Gunma
-0.0547089	-0.205316	0.103889	0.111932	0.00749785	0.229557	0.0342801	-0.10165	0.168983	10	2019	Gunma
0.0362214	-0.0688214	0.139554	-0.0296461	-0.117748	0.0565038	0.14042	0.0430659	0.244786	11	2000	Saitama
0.0326282	-0.0692484	0.12813	0.0386843	-0.0475458	0.12144	0.0464934	-0.0461377	0.142089	11	2001	Saitama
0.0488204	-0.0570226	0.149534	0.0896804	0.00482792	0.173118	0.152746	0.0551781	0.255361	11	2002	Saitama
0.0708543	-0.032736	0.167837	0.0633317	-0.0209552	0.146913	0.0500474	-0.0502133	0.147882	11	2003	Saitama
0.0883791	-0.0050239	0.186497	0.0504946	-0.0311303	0.134079	0.0610086	-0.0329691	0.154813	11	2004	Saitama
0.0223467	-0.0700971	0.114288	0.0418333	-0.0366637	0.121756	0.116014	0.0190427	0.217435	11	2005	Saitama
0.0394453	-0.0590284	0.136118	0.0740273	-0.00557337	0.155491	0.0245224	-0.0676336	0.117975	11	2006	Saitama
-0.00691343	-0.104462	0.0881867	0.0459601	-0.0345601	0.126187	-0.0091916	-0.107104	0.086191	11	2007	Saitama
-0.0022502	-0.0998918	0.0952735	0.00441009	-0.0772833	0.0834006	0.00854915	-0.0889681	0.102733	11	2008	Saitama
-0.0607039	-0.161253	0.0359986	-0.0411118	-0.115978	0.0384125	-0.00630656	-0.100908	0.0899792	11	2009	Saitama
-0.0710559	-0.166381	0.0206914	-0.0238874	-0.100377	0.0514225	-0.0574076	-0.151556	0.0385292	11	2010	Saitama
0.0304744	-0.0635834	0.128762	0.0425504	-0.0328018	0.117261	0.0194263	-0.0763943	0.116928	11	2011	Saitama
-0.0446474	-0.136766	0.0465276	-0.0418955	-0.115472	0.0330806	-0.029634	-0.125144	0.0603293	11	2012	Saitama
0.000397211	-0.0960713	0.0992755	-0.0161726	-0.0899425	0.0605361	-0.0686466	-0.16371	0.0257281	11	2013	Saitama
-0.0299561	-0.124682	0.0614366	-0.033102	-0.106312	0.0397778	-0.0165628	-0.10884	0.0762874	11	2014	Saitama
-0.0518151	-0.150952	0.0477029	-0.0518518	-0.131916	0.0231771	0.0214667	-0.0746163	0.116294	11	2015	Saitama
0.0445415	-0.0553618	0.144854	-0.0114253	-0.0857934	0.067077	-0.098539	-0.19439	-0.00266422	11	2016	Saitama
0.0199493	-0.0856727	0.120231	-0.0277272	-0.105075	0.050685	-0.0350401	-0.128489	0.0595617	11	2017	Saitama
-0.0441389	-0.146539	0.0572941	-0.0371233	-0.112766	0.0395717	-0.037532	-0.133594	0.0636678	11	2018	Saitama
-0.049923	-0.150513	0.0552532	-0.0415269	-0.119008	0.0337616	-0.0937303	-0.190643	0.00250154	11	2019	Saitama
0.0291042	-0.0810956	0.144288	-0.00373545	-0.0927877	0.0868928	0.0133232	-0.0888355	0.119247	12	2000	Chiba
0.0661372	-0.039236	0.171453	0.0279623	-0.0576753	0.111729	0.0177819	-0.0839696	0.117171	12	2001	Chiba
-0.105144	-0.209803	-7.68885e-05	0.0389704	-0.0463172	0.121936	0.0281886	-0.0734037	0.132718	12	2002	Chiba
0.021383	-0.0892119	0.128974	0.0530158	-0.0302082	0.142189	0.0193597	-0.0845418	0.124357	12	2003	Chiba
-0.0271576	-0.132042	0.0757581	0.0448913	-0.0372633	0.129011	0.0158644	-0.0883873	0.117863	12	2004	Chiba
0.0435571	-0.0554572	0.143875	0.0839089	-0.0007395	0.163223	0.0225878	-0.074933	0.120135	12	2005	Chiba
-0.0888503	-0.19223	0.0116327	0.00953462	-0.0738878	0.0905551	0.0560983	-0.0396373	0.154155	12	2006	Chiba
-0.0174995	-0.118228	0.0790561	-0.0335158	-0.11287	0.046965	0.109105	0.0126478	0.207434	12	2007	Chiba
-0.0218139	-0.124181	0.0801654	-0.0410736	-0.122291	0.038691	0.0079469	-0.0881067	0.102935	12	2008	Chiba
0.037935	-0.0669746	0.141819	0.072944	-0.00780146	0.152234	0.048641	-0.0516922	0.145647	12	2009	Chiba
0.0349242	-0.0566397	0.136031	0.0270193	-0.0505944	0.103728	-0.00583463	-0.108416	0.092825	12	2010	Chiba
0.0775426	-0.025377	0.181043	0.00761292	-0.0720315	0.0843704	-0.0194465	-0.120521	0.0815952	12	2011	Chiba
0.0618377	-0.03383	0.155727	0.0460209	-0.0313829	0.12168	0.00876283	-0.0868165	0.102531	12	2012	Chiba
0.0833481	-0.0203219	0.190249	0.0198672	-0.0599185	0.10015	-0.0736942	-0.171377	0.0207114	12	2013	Chiba
0.0246938	-0.0743507	0.126212	-0.0649747	-0.144251	0.0134976	-0.096504	-0.197871	-0.000667863	12	2014	Chiba
-0.0765565	-0.179834	0.0220247	-0.036208	-0.117302	0.0373931	0.0495579	-0.0459399	0.143162	12	2015	Chiba
0.0004415	-0.104119	0.10972	-0.0781661	-0.156664	0.00476268	-0.0573459	-0.161384	0.0355433	12	2016	Chiba
-0.0792174	-0.185455	0.0242335	-0.0338883	-0.109604	0.0439017	-0.049123	-0.145963	0.0491917	12	2017	Chiba
-0.0208545	-0.129739	0.083501	-0.0669608	-0.148935	0.0107373	-0.0247307	-0.127158	0.0758277	12	2018	Chiba
-0.144431	-0.253475	-0.0336567	-0.0390079	-0.121093	0.041468	-0.0884479	-0.187048	0.013917	12	2019	Chiba
-0.0470708	-0.133413	0.0404749	0.0927666	0.0239465	0.160539	-0.151524	-0.237355	-0.0732156	13	2000	Tokyo
-0.0703036	-0.155294	0.0178265	0.0590953	-0.0113376	0.13159	-0.0409188	-0.12234	0.0401459	13	2001	Tokyo
-0.0049813	-0.0920147	0.0810956	0.0803608	0.0112089	0.145538	-0.0507148	-0.134842	0.0307503	13	2002	Tokyo
0.00950764	-0.0765405	0.0941977	0.030656	-0.0386501	0.0966376	-0.0517376	-0.135052	0.0304218	13	2003	Tokyo
-0.035964	-0.122197	0.0551776	-0.0185727	-0.0855923	0.0472455	-0.0453136	-0.127796	0.033244	13	2004	Tokyo
-0.00641256	-0.0897387	0.0742371	-0.0112859	-0.0778237	0.0569552	0.00151466	-0.0797388	0.0853744	13	2005	Tokyo
0.0259261	-0.0602184	0.110738	0.0185975	-0.0465814	0.0829555	0.0562132	-0.0220228	0.139914	13	2006	Tokyo
-0.0691463	-0.152481	0.0152879	-0.00938186	-0.0756353	0.0583473	0.0267707	-0.0547551	0.108553	13	2007	Tokyo
0.0176775	-0.065872	0.102214	0.00890847	-0.0562188	0.0736754	0.0223346	-0.0571945	0.103586	13	2008	Tokyo
-0.0354148	-0.118275	0.047722	-0.0508606	-0.117065	0.0158098	0.0437917	-0.0359409	0.124579	13	2009	Tokyo
-0.077996	-0.161482	0.00422757	-0.0348026	-0.102699	0.0301386	0.0880446	0.0116124	0.167749	13	2010	Tokyo
0.0325749	-0.0507256	0.117902	-0.0609883	-0.125862	0.00306137	0.00131864	-0.0786687	0.0856188	13	2011	Tokyo
0.00493203	-0.0769911	0.0850383	-0.0361546	-0.0998655	0.0291135	0.039435	-0.0399068	0.117171	13	2012	Tokyo
-0.00137827	-0.0878771	0.0844486	-0.0477732	-0.111406	0.0172031	0.0621066	-0.0218827	0.144272	13	2013	Tokyo
0.0676788	-0.0127245	0.152134	0.0218102	-0.0409721	0.0829991	0.0481507	-0.0333375	0.131718	13	2014	Tokyo
0.0957806	0.0092647	0.180491	-0.0119758	-0.079194	0.0508989	0.0322062	-0.0550256	0.11533	13	2015	Tokyo
0.175846	0.0887094	0.271387	0.0297335	-0.0367189	0.0950501	0.0115482	-0.0717299	0.0928384	13	2016	Tokyo
0.167532	0.0821389	0.256685	0.00487676	-0.061884	0.071636	0.0472806	-0.0387087	0.129924	13	2017	Tokyo
0.128512	0.039039	0.215789	0.0153272	-0.0523146	0.0821181	-0.0634901	-0.14768	0.0173653	13	2018	Tokyo
0.217643	0.13095	0.306554	0.0665291	0.00185003	0.132579	-0.0544461	-0.140771	0.0314519	13	2019	Tokyo
0.025749	-0.0759427	0.121516	0.0553621	-0.0275438	0.137699	-0.081886	-0.178463	0.0101766	14	2000	Kanagawa
-0.0603452	-0.154149	0.0330338	0.058482	-0.0189145	0.138564	0.00180974	-0.0896544	0.0891206	14	2001	Kanagawa
-0.0625895	-0.154979	0.0339977	0.0995053	0.0210528	0.181545	0.119496	0.0270961	0.213863	14	2002	Kanagawa
-0.00226321	-0.0965742	0.0929422	0.0635132	-0.0151072	0.14528	0.0872345	-0.011183	0.181243	14	2003	Kanagawa
0.0292262	-0.0681623	0.127767	0.0386433	-0.040093	0.116145	0.00596741	-0.0884288	0.104558	14	2004	Kanagawa
0.0596001	-0.0296534	0.148605	0.0538839	-0.020292	0.131925	-0.0130774	-0.105485	0.0789253	14	2005	Kanagawa
0.0747087	-0.0209337	0.166827	0.0129141	-0.0615274	0.0883625	0.026618	-0.0634067	0.122786	14	2006	Kanagawa
0.0103969	-0.0819801	0.103352	0.026056	-0.046589	0.0991235	-0.0175693	-0.107413	0.0704318	14	2007	Kanagawa
0.0181485	-0.0732964	0.108319	0.0182332	-0.0584989	0.0923216	0.0416549	-0.0483522	0.131644	14	2008	Kanagawa
0.0242482	-0.0681015	0.119371	-0.0309304	-0.106734	0.0420227	-0.00638574	-0.0969191	0.0835596	14	2009	Kanagawa
0.0302515	-0.0595398	0.121518	0.0107832	-0.0660652	0.0833132	0.0519458	-0.0396191	0.141635	14	2010	Kanagawa
-0.0106713	-0.101907	0.0776243	0.0295386	-0.0420027	0.105658	-0.0109141	-0.103816	0.0871356	14	2011	Kanagawa
0.0701522	-0.0199899	0.159266	0.00349662	-0.0687932	0.0743963	0.0488636	-0.0402574	0.139646	14	2012	Kanagawa
0.0243009	-0.0681037	0.118765	-0.0771519	-0.148146	-0.00756301	-0.00879959	-0.0991582	0.0805742	14	2013	Kanagawa
-0.000665416	-0.092163	0.0912645	-0.0309594	-0.102336	0.0423664	-0.0532158	-0.145467	0.0390055	14	2014	Kanagawa
0.0142688	-0.0811221	0.10947	-0.0229953	-0.0942681	0.048592	-0.0633452	-0.154262	0.0233317	14	2015	Kanagawa
0.0220562	-0.0725786	0.121099	-0.0597208	-0.133201	0.0139524	0.0119802	-0.0779372	0.10481	14	2016	Kanagawa
0.0489817	-0.0459742	0.144476	-0.00142949	-0.075387	0.0680211	0.0111147	-0.079258	0.103102	14	2017	Kanagawa
-0.0197671	-0.119787	0.0764093	-0.0515367	-0.126394	0.0231008	-0.030552	-0.124323	0.0620448	14	2018	Kanagawa
0.00936077	-0.0918895	0.108876	-0.0713992	-0.141974	0.00231761	-0.0287254	-0.11899	0.0627182	14	2019	Kanagawa
0.111632	-0.0228668	0.257466	0.0437191	-0.0632809	0.150918	-0.00161935	-0.134541	0.127022	15	2000	Niigata
0.00975462	-0.11704	0.13936	0.0207856	-0.0818539	0.12646	0.0499855	-0.0737581	0.175294	15	2001	Niigata
0.0685202	-0.0556763	0.19872	0.0216194	-0.078403	0.125096	-0.0981913	-0.231311	0.0240183	15	2002	Niigata
0.105014	-0.0244254	0.238963	0.102141	0.000877887	0.201091	-0.0882179	-0.219824	0.0473502	15	2003	Niigata
-0.0713988	-0.199552	0.0551377	-0.0523626	-0.156238	0.0429022	0.0972642	-0.031195	0.227161	15	2004	Niigata
0.0382913	-0.0711917	0.158744	-0.011398	-0.106138	0.0843227	0.0170116	-0.106373	0.138016	15	2005	Niigata
0.0848769	-0.039299	0.222624	-0.0751031	-0.171827	0.0226659	0.0100238	-0.118736	0.13775	15	2006	Niigata
-0.0715427	-0.199011	0.0517143	-0.0450084	-0.143603	0.0509387	-0.0453901	-0.17273	0.0794463	15	2007	Niigata
0.183792	0.0482903	0.319953	-0.00901167	-0.106746	0.0942094	0.00584994	-0.117576	0.127494	15	2008	Niigata
0.13546	0.0139083	0.265742	-0.0103787	-0.10445	0.0823349	-0.0861351	-0.218939	0.0418081	15	2009	Niigata
-0.00837689	-0.126978	0.111541	-0.0832181	-0.179268	0.0126894	0.00362995	-0.123586	0.136868	15	2010	Niigata
0.0937908	-0.0275589	0.225361	-0.00223018	-0.0947847	0.0930141	-0.11245	-0.255403	0.0173441	15	2011	Niigata
-0.0426202	-0.162135	0.0736108	-0.0318089	-0.12587	0.0608652	-0.0602552	-0.181357	0.064413	15	2012	Niigata
-0.108399	-0.242268	0.0166761	-0.0732036	-0.169676	0.0211058	0.070702	-0.0520137	0.198291	15	2013	Niigata
-0.035677	-0.157443	0.0876674	0.0355244	-0.0554073	0.127063	0.0296796	-0.0969349	0.159616	15	2014	Niigata
-0.00140698	-0.125933	0.122007	0.0253796	-0.0685918	0.119973	-0.0233628	-0.149117	0.101664	15	2015	Niigata
-0.0311707	-0.163442	0.0993041	0.0481119	-0.0449517	0.144245	0.000626209	-0.131398	0.136054	15	2016	Niigata
-0.0606085	-0.189721	0.0690682	0.0404547	-0.0549414	0.133755	0.040364	-0.0929162	0.175552	15	2017	Niigata
-0.18407	-0.325716	-0.0508125	0.0470572	-0.0493248	0.148067	-0.0389325	-0.176037	0.0955058	15	2018	Niigata
-0.289166	-0.439194	-0.147743	0.00282085	-0.0961887	0.101239	0.0784063	-0.052029	0.213852	15	2019	Niigata
0.0774843	-0.098401	0.253429	0.00848878	-0.125149	0.138103	-0.0890833	-0.255227	0.0673641	16	2000	Toyama
0.0399516	-0.110666	0.198379	-0.0456244	-0.16846	0.0788741	-0.0288338	-0.188615	0.123621	16	2001	Toyama
0.186621	0.0218159	0.356405	0.0326512	-0.0915132	0.161455	0.0121908	-0.147786	0.183058	16	2002	Toyama
-0.00478527	-0.157108	0.149486	0.0500534	-0.0778412	0.176719	0.00333432	-0.165466	0.170652	16	2003	Toyama
0.0574975	-0.0916506	0.21423	0.0166295	-0.100698	0.137114	-0.0729341	-0.236245	0.0865155	16	2004	Toyama
0.0601942	-0.0822274	0.203754	-0.0109289	-0.127315	0.0991458	-0.00219475	-0.160022	0.155697	16	2005	Toyama
0.0522635	-0.104546	0.208724	-0.0232035	-0.136635	0.0990665	0.128323	-0.0227133	0.294966	16	2006	Toyama
0.0582186	-0.0869414	0.211533	-0.00602623	-0.114859	0.104676	0.0224113	-0.126389	0.17312	16	2007	Toyama
-0.10466	-0.264581	0.0415436	-0.0619499	-0.185031	0.0569541	0.0154846	-0.131951	0.172258	16	2008	Toyama
-0.0176712	-0.166844	0.13182	-0.0231675	-0.138392	0.0881471	0.016275	-0.136809	0.17492	16	2009	Toyama
0.032728	-0.104987	0.171541	0.0173756	-0.0878012	0.124618	0.0297436	-0.128086	0.185027	16	2010	Toyama
-0.0263724	-0.182118	0.127592	-0.0137907	-0.127525	0.0950993	-0.00141565	-0.161148	0.169455	16	2011	Toyama
-0.0855034	-0.234922	0.0526071	0.0258253	-0.0887527	0.144531	0.00592515	-0.14402	0.155616	16	2012	Toyama
0.0181837	-0.131019	0.171289	0.00873833	-0.105938	0.121629	-0.012332	-0.169433	0.138379	16	2013	Toyama
-0.0594317	-0.206034	0.0816164	-0.0323536	-0.142282	0.0785732	-0.0740404	-0.237011	0.0805949	16	2014	Toyama
-0.0198952	-0.164732	0.133696	0.0884845	-0.0269943	0.203811	0.00255529	-0.148735	0.158732	16	2015	Toyama
-0.0443541	-0.209291	0.119202	-0.0270217	-0.149258	0.0844231	0.00945702	-0.159046	0.181094	16	2016	Toyama
-0.110973	-0.27173	0.0461358	-0.0649641	-0.186786	0.0583079	-0.074064	-0.232452	0.0839124	16	2017	Toyama
-0.0065675	-0.176997	0.164072	-0.0606587	-0.178414	0.0617906	0.0511916	-0.117949	0.218929	16	2018	Toyama
0.0615205	-0.118831	0.24028	0.0407294	-0.0879875	0.162093	0.0391841	-0.113257	0.207824	16	2019	Toyama
-0.00842919	-0.181236	0.167467	-0.0431693	-0.176754	0.0905559	0.0286659	-0.136854	0.189757	17	2000	Ishikawa
-0.053809	-0.210326	0.0953385	-0.0801627	-0.202504	0.0436332	-0.0616497	-0.218257	0.0890419	17	2001	Ishikawa
-0.0222842	-0.181308	0.124443	-0.0266345	-0.155577	0.0959561	-0.0931978	-0.263479	0.0661392	17	2002	Ishikawa
-0.0686203	-0.222872	0.0835017	0.0693038	-0.0586862	0.197358	-0.134464	-0.308252	0.0238518	17	2003	Ishikawa
0.0493673	-0.0994887	0.202387	0.0372028	-0.0760731	0.154163	-0.0145778	-0.179029	0.137115	17	2004	Ishikawa
0.0595648	-0.0789985	0.201906	0.0111519	-0.103635	0.119799	-0.0391182	-0.201146	0.116655	17	2005	Ishikawa
0.131124	-0.0231813	0.286572	-0.0286872	-0.146207	0.087839	0.0257176	-0.137605	0.196122	17	2006	Ishikawa
0.0508022	-0.0946444	0.195944	-0.000899734	-0.109826	0.113528	0.0236362	-0.123958	0.176622	17	2007	Ishikawa
0.111521	-0.0395409	0.273832	0.0471879	-0.0663801	0.162103	0.0157684	-0.131798	0.16793	17	2008	Ishikawa
-0.0458356	-0.189625	0.104015	0.0178226	-0.100968	0.139291	0.0885178	-0.065065	0.255378	17	2009	Ishikawa
-0.0413563	-0.185447	0.0948479	-0.0221433	-0.137924	0.0874083	-0.0400069	-0.197299	0.117696	17	2010	Ishikawa
-0.00271855	-0.152473	0.149954	-0.0339538	-0.150294	0.0784572	-0.0489213	-0.214529	0.11691	17	2011	Ishikawa
0.0247595	-0.110536	0.159178	0.0270823	-0.0795235	0.140905	0.0779206	-0.0662291	0.230692	17	2012	Ishikawa
-0.000872789	-0.148469	0.149264	-0.0514172	-0.16522	0.0639967	0.0219182	-0.131106	0.169153	17	2013	Ishikawa
0.0525694	-0.0876453	0.199955	0.0539068	-0.0543893	0.166378	0.0902418	-0.0589324	0.251791	17	2014	Ishikawa
-0.0379844	-0.177809	0.106201	-0.000921524	-0.109237	0.111102	0.0385151	-0.109145	0.197752	17	2015	Ishikawa
-0.016419	-0.187834	0.148649	-0.0208681	-0.141063	0.093429	0.0552392	-0.106262	0.226876	17	2016	Ishikawa
-0.0156197	-0.171116	0.142629	0.0104977	-0.109592	0.127526	-0.0271225	-0.184859	0.122306	17	2017	Ishikawa
0.0727513	-0.095477	0.24313	-0.0646566	-0.189791	0.0538235	0.0272162	-0.134586	0.192146	17	2018	Ishikawa
0.10917	-0.0630065	0.290828	0.0360072	-0.0842871	0.157795	0.004907	-0.165138	0.163169	17	2019	Ishikawa
0.0546781	-0.14021	0.245736	-0.0128277	-0.150817	0.127422	0.031064	-0.141954	0.212694	18	2000	Fukui
0.110056	-0.0539751	0.289101	0.0641102	-0.0650738	0.19659	0.0732509	-0.0852947	0.246795	18	2001	Fukui
0.0502777	-0.109794	0.217301	-0.00873061	-0.137461	0.123955	-0.0308749	-0.210959	0.136623	18	2002	Fukui
0.00909856	-0.152304	0.176237	-0.0561627	-0.195477	0.0767982	-0.0933668	-0.279316	0.0927456	18	2003	Fukui
-0.0352423	-0.201469	0.126429	0.0202509	-0.102709	0.143838	0.119263	-0.0461035	0.308291	18	2004	Fukui
-0.0201052	-0.169814	0.12243	-0.0279167	-0.150832	0.0896603	-0.0315972	-0.202429	0.142263	18	2005	Fukui
0.0814527	-0.0806122	0.252629	0.0120197	-0.109344	0.142184	0.0460598	-0.126768	0.221036	18	2006	Fukui
0.0100511	-0.144769	0.167133	-0.0301584	-0.154036	0.0929993	0.0414335	-0.122793	0.206903	18	2007	Fukui
0.0491275	-0.113575	0.21571	0.0357555	-0.0919935	0.159874	-0.07888	-0.251465	0.0828661	18	2008	Fukui
-0.0322404	-0.195392	0.12424	-0.0313155	-0.156608	0.0875756	0.0260605	-0.141617	0.199918	18	2009	Fukui
0.0290122	-0.111788	0.176009	-0.0369242	-0.161454	0.0812755	0.0752599	-0.0943337	0.250697	18	2010	Fukui
0.0153232	-0.151913	0.189201	-0.0103758	-0.13542	0.106691	0.0824742	-0.105721	0.275108	18	2011	Fukui
0.018557	-0.125597	0.15977	0.00494065	-0.114275	0.125277	-0.0300169	-0.195332	0.121852	18	2012	Fukui
0.0829819	-0.0684319	0.258005	0.0670207	-0.054477	0.18811	-0.0147733	-0.18284	0.142868	18	2013	Fukui
0.0271212	-0.123234	0.183496	-0.0236619	-0.147892	0.0958408	-0.0405396	-0.217325	0.13599	18	2014	Fukui
-0.0010268	-0.159719	0.160226	-0.0421588	-0.165866	0.0792318	-0.0105687	-0.184673	0.150044	18	2015	Fukui
-0.0754736	-0.249635	0.0981061	0.0171823	-0.105662	0.145585	0.0322449	-0.144328	0.213823	18	2016	Fukui
-0.0416379	-0.207319	0.126851	-0.0442112	-0.175137	0.0862235	0.0229543	-0.152803	0.199694	18	2017	Fukui
0.0671053	-0.120991	0.251951	-0.0125886	-0.146848	0.118679	0.00907888	-0.168366	0.200005	18	2018	Fukui
-0.11191	-0.306216	0.0909836	-0.0107701	-0.142554	0.118359	-0.0471114	-0.222831	0.122701	18	2019	Fukui
0.107642	-0.0719747	0.283718	-0.0643174	-0.211693	0.0692062	0.0128322	-0.170649	0.183562	19	2000	Yamanashi
-0.006087	-0.168315	0.15539	0.0125532	-0.117919	0.147743	-0.0041388	-0.164282	0.156095	19	2001	Yamanashi
0.0177005	-0.136768	0.179717	-0.0781879	-0.210422	0.0507875	-0.0305095	-0.199077	0.134877	19	2002	Yamanashi
-0.0278676	-0.190309	0.129224	-0.101225	-0.246473	0.0341698	-0.0231536	-0.205967	0.154414	19	2003	Yamanashi
0.0454275	-0.113348	0.208136	-0.0522816	-0.178656	0.0678352	0.0210424	-0.147585	0.186261	19	2004	Yamanashi
0.0500483	-0.095713	0.195269	-0.00405011	-0.120687	0.112285	-0.0103966	-0.170939	0.153013	19	2005	Yamanashi
-0.110686	-0.282175	0.044842	-0.058027	-0.188139	0.063448	-0.0683233	-0.24164	0.0924835	19	2006	Yamanashi
0.0704385	-0.0801931	0.230502	-0.005449	-0.12565	0.116389	0.0187674	-0.137458	0.174187	19	2007	Yamanashi
0.0148319	-0.144417	0.177835	0.0282158	-0.0919977	0.14751	0.0277701	-0.124028	0.183834	19	2008	Yamanashi
0.0716708	-0.0843326	0.231343	-0.0108363	-0.134572	0.106637	-0.0726354	-0.250677	0.101257	19	2009	Yamanashi
-0.0803192	-0.240576	0.0632226	0.0145092	-0.0984181	0.132616	-0.0584688	-0.225079	0.10731	19	2010	Yamanashi
0.0223687	-0.135794	0.186244	0.0189633	-0.0979219	0.137653	0.00320652	-0.177746	0.186942	19	2011	Yamanashi
0.00225158	-0.137925	0.145911	0.0421174	-0.0736875	0.164906	0.052304	-0.0996167	0.206593	19	2012	Yamanashi
0.0155214	-0.14048	0.17784	-0.0636122	-0.185452	0.0544522	-0.031851	-0.197649	0.133009	19	2013	Yamanashi
-0.106946	-0.272025	0.0452471	0.0797234	-0.0405195	0.203729	0.010387	-0.151116	0.175867	19	2014	Yamanashi
-0.0357083	-0.193215	0.115644	0.00537104	-0.109218	0.124094	0.0378248	-0.120295	0.202182	19	2015	Yamanashi
0.086616	-0.0911744	0.263413	0.0712939	-0.049086	0.208891	0.0362098	-0.144064	0.216317	19	2016	Yamanashi
0.0724848	-0.0949868	0.242754	-0.0336175	-0.15735	0.0963872	-0.00156389	-0.170299	0.173889	19	2017	Yamanashi
-0.0228527	-0.200994	0.154967	0.0011933	-0.123027	0.129481	-0.035625	-0.215329	0.14348	19	2018	Yamanashi
-0.0163032	-0.207196	0.183648	0.106719	-0.0249328	0.243763	0.0536429	-0.1124	0.214751	19	2019	Yamanashi
-0.0743041	-0.22373	0.0671339	-0.013978	-0.123449	0.0982503	0.0024035	-0.133846	0.143192	20	2000	Nagano
-0.0329004	-0.170893	0.108609	-0.018959	-0.128097	0.0866375	-0.01465	-0.141621	0.117144	20	2001	Nagano
-0.0408822	-0.170407	0.0939285	-0.00698181	-0.110485	0.101582	0.0763663	-0.0591595	0.207236	20	2002	Nagano
0.0662174	-0.0646475	0.205595	-0.0386213	-0.14231	0.0652942	0.0587572	-0.0816161	0.196877	20	2003	Nagano
-0.0369111	-0.166682	0.0942613	0.0157031	-0.0853344	0.114958	-0.0469461	-0.186009	0.0854902	20	2004	Nagano
-0.0267633	-0.150603	0.0984413	-0.0305553	-0.125871	0.0674198	-0.0575459	-0.193531	0.0784538	20	2005	Nagano
0.0670487	-0.0620378	0.201058	-0.0300045	-0.124955	0.0723525	-0.0528186	-0.193234	0.0830037	20	2006	Nagano
0.0306507	-0.0997735	0.167126	0.0213763	-0.0773408	0.122362	0.0935684	-0.0410747	0.232845	20	2007	Nagano
-0.129212	-0.269143	0.00338682	-0.0587373	-0.165051	0.0427472	-0.0067418	-0.135801	0.118945	20	2008	Nagano
0.0461541	-0.0831092	0.176205	-0.00759269	-0.106803	0.0908825	-0.0584509	-0.196105	0.0796705	20	2009	Nagano
0.0828113	-0.0469373	0.213721	-0.0188968	-0.117958	0.0785986	-0.0183237	-0.158122	0.120476	20	2010	Nagano
0.0357665	-0.100131	0.174612	-0.0188232	-0.120854	0.0787726	-0.0245618	-0.17198	0.118461	20	2011	Nagano
0.0235498	-0.0977164	0.148523	0.0414187	-0.054744	0.136987	-0.01668	-0.145015	0.111861	20	2012	Nagano
0.0904323	-0.0364308	0.224881	-0.0564508	-0.156998	0.0395962	0.1259	-0.0109426	0.270094	20	2013	Nagano
-0.0446862	-0.176228	0.0847496	-0.00377592	-0.101379	0.0926308	-0.000186812	-0.133074	0.131014	20	2014	Nagano
0.104938	-0.0207201	0.240654	-0.0229856	-0.122049	0.0739411	0.00780665	-0.122805	0.147676	20	2015	Nagano
0.103262	-0.0351253	0.241984	0.0932905	-0.00734377	0.197905	0.0185382	-0.119419	0.157214	20	2016	Nagano
-0.0288272	-0.161153	0.104583	-0.0609802	-0.164341	0.0347135	-0.0372144	-0.171121	0.101795	20	2017	Nagano
0.12001	-0.0215352	0.266195	-0.0354625	-0.136787	0.0637514	-0.0494023	-0.195754	0.0944507	20	2018	Nagano
0.0309085	-0.109032	0.17046	-0.0646821	-0.166908	0.038057	-0.0252066	-0.162046	0.109867	20	2019	Nagano
-0.165108	-0.319554	-0.0162295	-0.0509981	-0.167993	0.0607334	-0.00633438	-0.142405	0.127235	21	2000	Gifu
0.0183053	-0.116376	0.154275	0.00749594	-0.101044	0.114245	0.0588041	-0.074183	0.192382	21	2001	Gifu
-0.0332535	-0.165812	0.105551	0.0137999	-0.0976777	0.12983	0.0472738	-0.083979	0.18008	21	2002	Gifu
0.0283885	-0.114179	0.164181	-0.061809	-0.176206	0.044376	0.0993454	-0.04302	0.248277	21	2003	Gifu
0.0103076	-0.11942	0.145112	0.0826855	-0.0176249	0.188048	0.0664463	-0.0655584	0.201181	21	2004	Gifu
-0.0203093	-0.146416	0.10256	-0.0329974	-0.129558	0.0685236	0.080667	-0.0486447	0.216698	21	2005	Gifu
-0.10425	-0.241625	0.0315023	-0.0768377	-0.182242	0.0261706	0.0464731	-0.0817221	0.180226	21	2006	Gifu
0.0191474	-0.111224	0.14792	0.00760252	-0.0923496	0.114459	-0.0227753	-0.148664	0.105055	21	2007	Gifu
0.0407602	-0.0966382	0.181615	0.018792	-0.08677	0.125806	0.040995	-0.0884302	0.173258	21	2008	Gifu
0.0436593	-0.0845387	0.175434	0.0313604	-0.0667183	0.132702	-0.0715564	-0.21118	0.068277	21	2009	Gifu
0.0154229	-0.113421	0.143517	-0.0624781	-0.159396	0.0335648	0.0570734	-0.0782769	0.192364	21	2010	Gifu
0.013068	-0.120315	0.145452	-0.0321063	-0.132877	0.064732	-0.022666	-0.156813	0.118137	21	2011	Gifu
0.0367583	-0.0839349	0.160818	0.0333773	-0.0647441	0.131845	-0.0282927	-0.155844	0.100325	21	2012	Gifu
0.0299249	-0.101015	0.159917	-0.00560191	-0.104712	0.0946943	-0.0194597	-0.148957	0.109479	21	2013	Gifu
0.00484277	-0.126671	0.132929	0.000660921	-0.0976372	0.0991806	-0.0616148	-0.20093	0.0728596	21	2014	Gifu
0.00535866	-0.122741	0.137972	0.00252885	-0.0927805	0.100443	-0.0308152	-0.160326	0.100863	21	2015	Gifu
0.0515637	-0.0898154	0.195173	0.0620644	-0.0401028	0.168356	-0.0163879	-0.154342	0.120479	21	2016	Gifu
-0.0352141	-0.175831	0.103193	-0.00486618	-0.106497	0.101043	-0.0374901	-0.178638	0.100333	21	2017	Gifu
0.0194594	-0.125567	0.169005	0.0123501	-0.0935197	0.117029	-0.0142516	-0.152492	0.116832	21	2018	Gifu
0.010529	-0.136662	0.164997	0.0105346	-0.0958825	0.115643	-0.0264721	-0.167363	0.115384	21	2019	Gifu
-0.0548594	-0.180813	0.0659261	-0.13015	-0.231157	-0.0305965	0.0661131	-0.0480467	0.186058	22	2000	Shizuoka
0.00720444	-0.109637	0.125335	0.0204391	-0.0758998	0.117419	0.151268	0.0378418	0.269532	22	2001	Shizuoka
0.00831019	-0.109074	0.120849	-0.0569274	-0.152094	0.0362276	0.125243	0.0099047	0.238194	22	2002	Shizuoka
0.0682443	-0.053434	0.186444	-0.000364875	-0.0923399	0.0954917	0.0990023	-0.0173919	0.219091	22	2003	Shizuoka
0.153964	0.0397032	0.276191	-0.0550194	-0.149527	0.0350794	-0.0218716	-0.138334	0.0946086	22	2004	Shizuoka
0.0672968	-0.0376406	0.17791	-0.0462598	-0.131507	0.0371767	-0.0140253	-0.125921	0.0950819	22	2005	Shizuoka
0.081933	-0.03489	0.202696	-0.0296271	-0.125121	0.0626492	0.0673179	-0.050328	0.181738	22	2006	Shizuoka
0.103856	-0.0134716	0.218743	-0.045136	-0.136514	0.0409655	0.00468102	-0.106215	0.114381	22	2007	Shizuoka
-0.0145051	-0.13083	0.100972	0.012482	-0.0796981	0.0980101	0.0335839	-0.0726934	0.142099	22	2008	Shizuoka
0.0622806	-0.0488099	0.17413	0.0300304	-0.0588746	0.116822	-0.0071234	-0.124786	0.105322	22	2009	Shizuoka
-0.0668839	-0.172863	0.0433024	0.0141434	-0.0706729	0.0986973	0.0131045	-0.0977189	0.125656	22	2010	Shizuoka
-0.0510137	-0.166035	0.0615906	-0.0470244	-0.135507	0.0392209	-0.0170075	-0.130921	0.102439	22	2011	Shizuoka
-0.00875032	-0.116156	0.104285	0.0456585	-0.0379129	0.13351	-0.0399603	-0.152103	0.0687481	22	2012	Shizuoka
0.00865315	-0.100168	0.121332	0.0522792	-0.0324627	0.140103	-0.014369	-0.124375	0.101498	22	2013	Shizuoka
0.00309548	-0.110142	0.112413	0.0137921	-0.0740548	0.102141	-0.061839	-0.174748	0.0494105	22	2014	Shizuoka
-0.0417947	-0.15451	0.0739635	0.0648276	-0.0243085	0.152595	-0.123269	-0.234222	-0.0110145	22	2015	Shizuoka
0.0396201	-0.0842941	0.16304	0.0301331	-0.0599056	0.120248	-0.120126	-0.242601	-0.00542056	22	2016	Shizuoka
-0.0981559	-0.210012	0.0166662	0.00282432	-0.0826883	0.0901795	-0.00126413	-0.114003	0.121595	22	2017	Shizuoka
-0.131229	-0.253365	-0.0128388	0.0230199	-0.0637035	0.110002	0.0542139	-0.0654716	0.170611	22	2018	Shizuoka
-0.118909	-0.240565	0.00264965	0.0251853	-0.0622557	0.114336	-0.0449414	-0.157724	0.0723068	22	2019	Shizuoka
-0.139633	-0.245227	-0.0353933	-0.0405855	-0.122151	0.0453114	0.0737161	-0.0212123	0.171457	23	2000	Aichi
-0.086554	-0.189503	0.0131755	0.0349548	-0.0464337	0.116036	0.0130451	-0.0846456	0.108494	23	2001	Aichi
-0.0599455	-0.159572	0.0367977	0.060548	-0.0204935	0.141226	0.0515116	-0.0441137	0.151047	23	2002	Aichi
-0.0498885	-0.150636	0.0479795	0.00911051	-0.0736967	0.0934452	0.024289	-0.0771998	0.122607	23	2003	Aichi
-0.079763	-0.179192	0.0191681	-0.019256	-0.100145	0.0558761	0.0108495	-0.0904008	0.105109	23	2004	Aichi
-0.0773907	-0.171928	0.0174651	-0.00865747	-0.082218	0.0673651	0.0885172	-0.00753372	0.186747	23	2005	Aichi
0.0840508	-0.0123253	0.185363	0.109048	0.0283796	0.188802	-0.00363999	-0.0986041	0.0920093	23	2006	Aichi
-0.0146949	-0.111205	0.0837713	0.0357984	-0.0398739	0.114513	0.0358904	-0.0558222	0.132315	23	2007	Aichi
-0.0418323	-0.1382	0.0560732	0.072065	-0.00364229	0.149651	0.0395732	-0.0538205	0.128993	23	2008	Aichi
-0.0100822	-0.105497	0.0879114	-0.0373283	-0.1111	0.0387943	-0.0645261	-0.160966	0.0339495	23	2009	Aichi
-0.000887313	-0.0962629	0.0915195	0.0157763	-0.0575195	0.0887387	0.0482011	-0.0435557	0.141572	23	2010	Aichi
0.0420463	-0.0568233	0.137802	-0.056842	-0.13249	0.016297	0.005017	-0.0933541	0.103239	23	2011	Aichi
0.03391	-0.056428	0.127482	-0.0388339	-0.111742	0.0346446	-0.00920827	-0.100744	0.0850506	23	2012	Aichi
0.0426176	-0.0574822	0.136493	-0.0164564	-0.0887166	0.0621437	-0.0907709	-0.182646	0.00505622	23	2013	Aichi
0.0552291	-0.0367234	0.155745	-0.0672756	-0.139824	0.0064956	-0.0854001	-0.1844	0.00951082	23	2014	Aichi
0.100064	0.00391117	0.197968	0.0254458	-0.0497705	0.0975009	-0.0238962	-0.115577	0.0664836	23	2015	Aichi
0.137862	0.0403456	0.235303	0.0341215	-0.0380706	0.106024	-0.0471575	-0.141766	0.0486878	23	2016	Aichi
0.0616128	-0.0380372	0.157224	-0.0520976	-0.12504	0.0221836	0.0754044	-0.0179752	0.168603	23	2017	Aichi
0.0921615	-0.0137272	0.194577	0.0349624	-0.039301	0.107262	0.0165317	-0.0808791	0.113571	23	2018	Aichi
0.0715331	-0.0319353	0.170244	-0.068674	-0.145507	0.00324227	0.0389297	-0.055935	0.136588	23	2019	Aichi
-0.089956	-0.234569	0.0616778	-0.0147248	-0.1315	0.103908	0.113916	-0.027777	0.254094	24	2000	Mie
0.00744465	-0.132607	0.147959	-0.044844	-0.160683	0.0668797	0.014416	-0.120232	0.148396	24	2001	Mie
-0.00238215	-0.136368	0.134958	-0.0271151	-0.139394	0.0801568	-0.015153	-0.162145	0.121862	24	2002	Mie
-0.0465498	-0.184054	0.0863712	-0.07599	-0.190234	0.03544	0.1526	0.00151047	0.302365	24	2003	Mie
-0.0249024	-0.163671	0.111607	-0.0912773	-0.199554	0.0152564	0.0237611	-0.118708	0.163796	24	2004	Mie
0.000266563	-0.129039	0.128987	0.0376843	-0.0654543	0.13918	0.00105963	-0.13275	0.142711	24	2005	Mie
-0.0713458	-0.207368	0.0675991	0.00340885	-0.100875	0.110941	-0.0317031	-0.166465	0.101234	24	2006	Mie
0.0631543	-0.0661742	0.201027	0.016328	-0.0907645	0.12222	-0.0203941	-0.156122	0.115324	24	2007	Mie
-0.0166495	-0.155801	0.123186	0.0251973	-0.0779828	0.130661	-0.0826198	-0.211535	0.0463272	24	2008	Mie
0.097227	-0.0388731	0.243095	0.042062	-0.0626731	0.148958	-0.0514411	-0.19377	0.0870782	24	2009	Mie
-0.0279969	-0.156848	0.101067	-0.00958964	-0.109868	0.0872299	-0.0621808	-0.20606	0.0746134	24	2010	Mie
-0.0369965	-0.182004	0.0919515	0.00515491	-0.093826	0.108805	0.0556422	-0.0803335	0.199872	24	2011	Mie
0.0514525	-0.0743032	0.176924	-0.0198791	-0.120075	0.0825539	0.0140468	-0.12148	0.152568	24	2012	Mie
-0.0394255	-0.175004	0.099808	-0.0195781	-0.123488	0.0810605	-0.0284188	-0.164609	0.105782	24	2013	Mie
0.0375991	-0.0950207	0.173237	-0.0273582	-0.125446	0.0771102	-0.0491672	-0.191855	0.0862441	24	2014	Mie
-0.0671704	-0.205605	0.0678384	0.0436717	-0.0600486	0.148762	0.0468737	-0.0880985	0.184542	24	2015	Mie
0.000397276	-0.144533	0.144136	-0.0146182	-0.117909	0.0925088	0.0353469	-0.1087	0.178988	24	2016	Mie
0.0121948	-0.131413	0.154133	0.0290728	-0.0736919	0.136425	-0.104314	-0.246749	0.0276736	24	2017	Mie
0.0514688	-0.0909849	0.203315	0.0715378	-0.0294187	0.181592	0.0854822	-0.0587888	0.237108	24	2018	Mie
0.133718	-0.0170171	0.290544	0.0458643	-0.0600245	0.15501	0.0316135	-0.112504	0.173141	24	2019	Mie
-0.179129	-0.354888	-0.00831131	-0.0153029	-0.147013	0.11005	0.100002	-0.0579753	0.267586	25	2000	Shiga
-0.0718059	-0.235684	0.0869102	0.0962251	-0.0272208	0.224821	0.118047	-0.0222218	0.283766	25	2001	Shiga
-0.054878	-0.210844	0.088789	-0.0282095	-0.151853	0.0924684	-0.0250933	-0.182823	0.130963	25	2002	Shiga
-0.0916396	-0.252899	0.0620041	0.0202494	-0.106066	0.148565	-0.0323836	-0.196501	0.135122	25	2003	Shiga
0.0424223	-0.109437	0.19259	-0.0234611	-0.139472	0.096118	0.00531437	-0.147987	0.159458	25	2004	Shiga
-0.0158783	-0.15423	0.119953	0.0407889	-0.0689394	0.15626	-0.0152131	-0.16933	0.137456	25	2005	Shiga
0.00481967	-0.149687	0.157561	0.0370623	-0.0783443	0.15664	0.00237247	-0.158126	0.154736	25	2006	Shiga
-0.00703415	-0.154161	0.135368	0.00707844	-0.105204	0.118569	0.0592398	-0.0891302	0.216466	25	2007	Shiga
0.017784	-0.136125	0.17161	0.0959571	-0.0164415	0.2188	-0.0570046	-0.213066	0.0882073	25	2008	Shiga
0.0276966	-0.124748	0.173454	-0.0133454	-0.125696	0.0956271	0.141706	-0.00804588	0.320011	25	2009	Shiga
0.0340895	-0.107619	0.168992	0.0390333	-0.0715586	0.148416	-0.166007	-0.330336	-0.0141564	25	2010	Shiga
0.127775	-0.0281249	0.285239	0.0153382	-0.099018	0.134263	0.0183162	-0.147649	0.189859	25	2011	Shiga
0.0519022	-0.0822951	0.189301	0.000349206	-0.108724	0.110804	-0.0356319	-0.179732	0.111047	25	2012	Shiga
0.0883942	-0.0604623	0.238455	-0.00626095	-0.120849	0.107458	-0.00483171	-0.154977	0.14899	25	2013	Shiga
0.0966051	-0.0445077	0.253296	-0.00992212	-0.119577	0.101892	0.0599081	-0.0947404	0.221526	25	2014	Shiga
0.0434794	-0.100846	0.19779	-0.0467562	-0.165875	0.0637583	-0.0116873	-0.164198	0.140021	25	2015	Shiga
0.120905	-0.0391464	0.284686	-0.10773	-0.225632	0.0112211	-0.0783583	-0.249446	0.0802106	25	2016	Shiga
0.115997	-0.0307877	0.275661	0.0161811	-0.103056	0.125606	-0.0446538	-0.19866	0.111506	25	2017	Shiga
0.0508185	-0.122016	0.218237	-0.104946	-0.22524	0.0103015	0.0203129	-0.137314	0.18042	25	2018	Shiga
0.187867	0.0148011	0.368039	-0.0526162	-0.173122	0.0687865	0.0235325	-0.131196	0.18312	25	2019	Shiga
-0.238927	-0.381873	-0.09917	-0.0296756	-0.14062	0.0813416	0.00669616	-0.122955	0.142579	26	2000	Kyoto
-0.0710994	-0.202792	0.0549555	-0.0308917	-0.138907	0.074875	-0.00780215	-0.132486	0.12396	26	2001	Kyoto
-0.0494645	-0.176543	0.0792734	0.0799549	-0.0251224	0.186753	0.0385665	-0.0898427	0.16389	26	2002	Kyoto
0.00804461	-0.125227	0.140848	0.0123955	-0.0953296	0.117667	0.0836315	-0.0519233	0.223532	26	2003	Kyoto
-0.047018	-0.176705	0.0807723	-0.0109788	-0.113499	0.0890733	0.129615	-0.00220066	0.263513	26	2004	Kyoto
-0.0209913	-0.139747	0.0981937	-0.0036005	-0.0964749	0.0938703	0.0380833	-0.0856701	0.171043	26	2005	Kyoto
-0.0568969	-0.188478	0.0702139	0.054995	-0.0421485	0.155907	0.0674242	-0.0589238	0.19951	26	2006	Kyoto
-0.0921417	-0.224821	0.0336697	-0.0324624	-0.127948	0.0679655	-0.035672	-0.162112	0.0860615	26	2007	Kyoto
0.0386828	-0.0830428	0.170618	0.0469016	-0.0467209	0.148575	-0.0418205	-0.165581	0.0800919	26	2008	Kyoto
0.00666167	-0.114849	0.128953	0.054476	-0.0418801	0.153844	0.00835743	-0.121055	0.127906	26	2009	Kyoto
0.0924197	-0.0298337	0.215807	0.0221729	-0.0713507	0.119232	-0.0406897	-0.173641	0.0912388	26	2010	Kyoto
0.00147154	-0.124217	0.129705	-0.0614349	-0.162255	0.0324873	-0.0205381	-0.152303	0.111097	26	2011	Kyoto
-0.0251806	-0.142362	0.091088	-1.94212e-05	-0.0974275	0.0960121	0.0316309	-0.0896628	0.1526	26	2012	Kyoto
0.0440725	-0.0834319	0.166722	-0.0124218	-0.107577	0.0839431	-0.0128073	-0.137686	0.109425	26	2013	Kyoto
0.0215116	-0.102451	0.145757	-0.00829231	-0.101917	0.0871716	-0.0310192	-0.159482	0.0915411	26	2014	Kyoto
0.122948	-0.000565819	0.252359	-0.00706043	-0.0965505	0.0874214	0.00270485	-0.124074	0.126522	26	2015	Kyoto
0.188826	0.0530897	0.333969	0.00711421	-0.0950907	0.107769	0.0608548	-0.0616729	0.202271	26	2016	Kyoto
0.149705	0.0181778	0.29286	-0.0562931	-0.156421	0.0452595	-0.0230542	-0.155561	0.106436	26	2017	Kyoto
0.268529	0.128379	0.409602	0.0207159	-0.0782371	0.118851	0.0401811	-0.0899028	0.175812	26	2018	Kyoto
0.258375	0.119702	0.403304	-0.0295624	-0.128323	0.0689903	-0.0900791	-0.225239	0.0387284	26	2019	Kyoto
-0.0881066	-0.179841	0.00800635	0.0397192	-0.0378718	0.116947	0.041079	-0.0479982	0.127847	27	2000	Osaka
-0.0447897	-0.139873	0.0478693	0.0981694	0.0234443	0.175103	0.034728	-0.048516	0.120556	27	2001	Osaka
-0.123842	-0.21905	-0.0266323	-0.034592	-0.110996	0.041683	0.0282934	-0.0598568	0.1178	27	2002	Osaka
-0.0212985	-0.11524	0.0709071	0.0578717	-0.0152677	0.132551	0.0432022	-0.0437758	0.128831	27	2003	Osaka
0.0216241	-0.0697715	0.112395	0.0643872	-0.0120469	0.141499	0.0271301	-0.057272	0.11493	27	2004	Osaka
0.00172538	-0.0838492	0.0906752	0.0453122	-0.0218389	0.11775	-0.0447519	-0.132814	0.0438998	27	2005	Osaka
0.0184505	-0.0702671	0.113161	0.0870478	0.0152495	0.164474	-0.0304941	-0.115406	0.0542958	27	2006	Osaka
-0.0142711	-0.106037	0.0805153	0.037096	-0.0362872	0.107604	0.00219187	-0.0808977	0.086665	27	2007	Osaka
-0.0026572	-0.0946848	0.0887493	0.054418	-0.018331	0.124627	-0.0184513	-0.105944	0.0678973	27	2008	Osaka
-0.0343681	-0.129316	0.0511499	0.0221751	-0.0464396	0.0914233	-0.0944939	-0.179881	-0.00642383	27	2009	Osaka
-0.0145826	-0.103554	0.0711651	0.018967	-0.0525129	0.0889056	-0.0114476	-0.102675	0.0744063	27	2010	Osaka
0.0319193	-0.0566702	0.128808	0.0177675	-0.0496794	0.090015	-0.0317585	-0.120272	0.0560191	27	2011	Osaka
-0.00411182	-0.0884789	0.0905186	-0.0439278	-0.113581	0.0259717	-0.014707	-0.101947	0.0687945	27	2012	Osaka
-0.0160961	-0.111162	0.0775322	-0.0358228	-0.105091	0.033773	0.0161427	-0.0656776	0.102292	27	2013	Osaka
0.050876	-0.0408966	0.142861	-0.0477575	-0.115831	0.022908	-0.0150934	-0.104691	0.0701682	27	2014	Osaka
0.00413375	-0.08311	0.0988496	-0.0224737	-0.0911864	0.048267	-0.0355434	-0.120746	0.0484858	27	2015	Osaka
0.0780465	-0.0154437	0.17492	-0.0274479	-0.0996321	0.0450642	-0.00360771	-0.0869611	0.0834102	27	2016	Osaka
0.0649236	-0.0320695	0.164892	-0.0459013	-0.119782	0.0265758	0.0985147	0.0164489	0.187071	27	2017	Osaka
-0.0142014	-0.109487	0.0816448	-0.0478775	-0.120163	0.0211446	0.0282616	-0.0569038	0.119324	27	2018	Osaka
0.0898382	-0.0106266	0.187244	-0.0264435	-0.097703	0.0452402	-0.0132021	-0.103034	0.0738909	27	2019	Osaka
-0.170312	-0.283592	-0.0637213	0.0132385	-0.0716969	0.0983523	0.0728519	-0.0280478	0.172312	28	2000	Hyogo
-0.134401	-0.24168	-0.024701	0.0589993	-0.0275777	0.143851	0.0225462	-0.0760452	0.122714	28	2001	Hyogo
-0.0316141	-0.136715	0.0724645	0.0594636	-0.0260399	0.144984	0.0566876	-0.0425918	0.157035	28	2002	Hyogo
-0.0398177	-0.147808	0.0641609	0.0691672	-0.0179161	0.153505	-0.00741867	-0.111798	0.0970338	28	2003	Hyogo
-0.0853911	-0.186516	0.0227681	0.0435828	-0.0368553	0.122733	0.0430012	-0.0579039	0.14434	28	2004	Hyogo
-0.0658013	-0.164997	0.0315979	0.0462409	-0.0323688	0.124222	0.0195599	-0.0814912	0.115551	28	2005	Hyogo
0.00508175	-0.0943513	0.109457	0.0617432	-0.0178606	0.14178	-0.0344103	-0.133541	0.0681643	28	2006	Hyogo
-0.0450718	-0.147024	0.0570969	0.0688317	-0.00938905	0.148638	0.00508316	-0.0909017	0.104757	28	2007	Hyogo
0.0227323	-0.0828498	0.123765	0.0472815	-0.0321983	0.128687	0.0455807	-0.052934	0.147962	28	2008	Hyogo
-0.0262307	-0.127793	0.0768186	-0.0280537	-0.104495	0.0505659	0.0139039	-0.0874303	0.112177	28	2009	Hyogo
-0.0332582	-0.133127	0.0654245	0.0293133	-0.0482277	0.1053	0.0150235	-0.0803529	0.116536	28	2010	Hyogo
0.0812549	-0.021699	0.185092	0.00859928	-0.0708755	0.0869863	-0.0531125	-0.160532	0.0503707	28	2011	Hyogo
-0.00380752	-0.102027	0.100024	-0.0539447	-0.129601	0.0228526	0.00619138	-0.0952175	0.105289	28	2012	Hyogo
0.00945494	-0.0913418	0.108582	-0.0303974	-0.107422	0.0504156	0.000657682	-0.0997767	0.0972426	28	2013	Hyogo
0.0729727	-0.0291615	0.173404	-0.0401618	-0.120197	0.0377644	-0.106992	-0.209989	-0.00501011	28	2014	Hyogo
-0.00477226	-0.109398	0.0963988	-0.0892783	-0.169784	-0.00828486	0.104909	0.00464084	0.2034	28	2015	Hyogo
0.180037	0.0731211	0.286911	-0.0147301	-0.0922868	0.0662453	-0.0383376	-0.140556	0.0636852	28	2016	Hyogo
0.145255	0.0372822	0.253064	-0.0822447	-0.16089	-0.00439238	-0.0142797	-0.12002	0.0873497	28	2017	Hyogo
0.164364	0.0536401	0.271283	-0.10863	-0.187471	-0.0295191	-0.0775429	-0.187679	0.0267737	28	2018	Hyogo
0.279657	0.167657	0.395768	-0.0502473	-0.129702	0.0307961	-0.0737435	-0.1784	0.0278921	28	2019	Hyogo
-0.0502508	-0.211322	0.11729	0.0546124	-0.076465	0.183649	0.151914	-0.00327235	0.308402	29	2000	Nara
-0.0589557	-0.218588	0.0868534	0.01769	-0.107772	0.136778	0.0145674	-0.134182	0.161927	29	2001	Nara
0.00888431	-0.134807	0.153339	0.0876326	-0.0340566	0.211621	0.0393531	-0.118104	0.192959	29	2002	Nara
0.0539584	-0.0944796	0.206266	0.0332196	-0.0923855	0.159819	0.142689	-0.0106107	0.309875	29	2003	Nara
-0.0232026	-0.166691	0.123969	0.0227204	-0.0891348	0.137423	0.0571118	-0.092198	0.219265	29	2004	Nara
-0.0511066	-0.18723	0.0814985	0.0759438	-0.0333439	0.186525	-0.0195337	-0.166751	0.123801	29	2005	Nara
0.0339795	-0.106841	0.18913	0.0645182	-0.0430846	0.184427	0.0144249	-0.136153	0.166672	29	2006	Nara
0.0148439	-0.127534	0.157738	-0.00255011	-0.11191	0.108863	0.00473211	-0.135459	0.159521	29	2007	Nara
0.0149833	-0.126821	0.160835	0.0118307	-0.0982981	0.128427	0.0766803	-0.0693241	0.233863	29	2008	Nara
0.0519828	-0.0875044	0.202114	-0.068936	-0.178852	0.0398249	0.0587256	-0.0918492	0.211038	29	2009	Nara
0.0174363	-0.113041	0.154496	0.0809362	-0.0278214	0.193312	0.0940423	-0.0585108	0.249355	29	2010	Nara
0.0456478	-0.107807	0.202596	-0.0113619	-0.123474	0.0964365	-0.110534	-0.277888	0.0470178	29	2011	Nara
0.0518842	-0.083091	0.190734	0.0632411	-0.0420253	0.172808	0.0427975	-0.0993228	0.189092	29	2012	Nara
-0.075296	-0.223588	0.0668264	0.000921121	-0.112567	0.109008	-0.0419201	-0.190853	0.100262	29	2013	Nara
-0.0107275	-0.151141	0.131525	-0.0328849	-0.145205	0.0756656	-0.0589671	-0.215711	0.0994888	29	2014	Nara
0.0164918	-0.130411	0.163456	-0.0971824	-0.208638	0.0149025	-0.0920104	-0.246897	0.0525544	29	2015	Nara
0.106755	-0.0536765	0.273261	-0.0402854	-0.156811	0.0772893	-0.0264482	-0.191908	0.127585	29	2016	Nara
0.066117	-0.0834047	0.223015	-0.112193	-0.231016	0.00172007	-0.0738597	-0.2307	0.0801671	29	2017	Nara
0.110635	-0.053238	0.270803	-0.0417078	-0.163932	0.0729284	-0.0636241	-0.224803	0.0977996	29	2018	Nara
0.184282	0.00792609	0.358389	-0.134462	-0.261126	-0.0203999	-0.0515082	-0.218504	0.109816	29	2019	Nara
-0.0357375	-0.202717	0.129924	-0.0209136	-0.1491	0.1046	-0.0144248	-0.174241	0.136887	30	2000	Wakayama
-0.098989	-0.262499	0.0519289	-0.0417086	-0.165854	0.0786491	-0.0575309	-0.206051	0.085277	30	2001	Wakayama
-0.015204	-0.167132	0.14181	-0.0627461	-0.189167	0.0574836	-0.00803061	-0.167518	0.147467	30	2002	Wakayama
0.0663581	-0.0919569	0.225464	-0.0641924	-0.190335	0.0638205	0.0929192	-0.0762452	0.268785	30	2003	Wakayama
-0.0227633	-0.175715	0.132356	-0.0401782	-0.163193	0.0741818	-0.0485078	-0.204266	0.110398	30	2004	Wakayama
-0.000386707	-0.140733	0.145357	0.0352651	-0.0797213	0.139188	-0.0100358	-0.165687	0.141458	30	2005	Wakayama
0.0416147	-0.11556	0.19249	0.000800503	-0.113766	0.118945	0.0227633	-0.135924	0.176036	30	2006	Wakayama
0.022048	-0.119258	0.168404	0.0136007	-0.10086	0.122785	0.052582	-0.0966328	0.204545	30	2007	Wakayama
-0.0520173	-0.212938	0.103005	-0.0417941	-0.161255	0.0768301	-0.0578041	-0.213758	0.0854003	30	2008	Wakayama
-0.026352	-0.185894	0.116061	0.0373682	-0.0774861	0.15834	0.156886	-0.00499713	0.327238	30	2009	Wakayama
-0.028257	-0.171647	0.108428	-0.00306749	-0.113005	0.106304	-0.0795631	-0.242907	0.0776435	30	2010	Wakayama
-0.0180695	-0.16873	0.140445	0.0332411	-0.0781443	0.144788	0.0404456	-0.126254	0.212769	30	2011	Wakayama
0.00710328	-0.133872	0.140638	0.00442176	-0.106765	0.117912	-0.0417771	-0.198201	0.102437	30	2012	Wakayama
-0.0377794	-0.193514	0.105433	0.0661757	-0.0472091	0.186483	0.0283309	-0.127471	0.182681	30	2013	Wakayama
0.0259714	-0.120388	0.181746	0.104871	-0.00945386	0.220566	0.00520683	-0.153415	0.157421	30	2014	Wakayama
-0.00777834	-0.157861	0.140306	-0.00259363	-0.115878	0.106964	0.0736587	-0.0710872	0.237028	30	2015	Wakayama
-0.0245807	-0.184144	0.138595	0.000134581	-0.11971	0.114536	-0.0807864	-0.250861	0.0840254	30	2016	Wakayama
0.0142723	-0.14085	0.173382	0.0216442	-0.0964727	0.137713	-0.0387885	-0.20215	0.114553	30	2017	Wakayama
-0.0468335	-0.219237	0.126569	0.0541283	-0.0652635	0.177882	-0.106711	-0.286191	0.0592969	30	2018	Wakayama
0.0467236	-0.131543	0.229306	-0.0622337	-0.185396	0.0610449	-0.0306447	-0.197308	0.127149	30	2019	Wakayama
-0.0828867	-0.272829	0.107975	-0.0190444	-0.163198	0.123742	-0.186882	-0.394323	-0.00436821	31	2000	Tottori
0.0314008	-0.136593	0.207958	-0.0543937	-0.191049	0.0809046	-0.00430024	-0.168164	0.16708	31	2001	Tottori
0.0201213	-0.146744	0.187782	-0.0422519	-0.183299	0.0925094	-0.00739167	-0.187419	0.178168	31	2002	Tottori
-0.00280021	-0.172697	0.170022	0.00200797	-0.134256	0.146007	-0.045245	-0.241319	0.148187	31	2003	Tottori
-0.0111091	-0.177175	0.152914	0.00203065	-0.125487	0.138413	0.0469299	-0.13405	0.240631	31	2004	Tottori
-0.00763732	-0.153913	0.144105	-0.104897	-0.233511	0.0126874	-0.106256	-0.291867	0.0673269	31	2005	Tottori
0.0665165	-0.102042	0.243246	0.00710102	-0.118645	0.137403	-0.0164381	-0.196291	0.159284	31	2006	Tottori
-0.00270314	-0.167331	0.153552	0.114911	-0.0131271	0.251602	-0.0375967	-0.210499	0.121997	31	2007	Tottori
-0.0376299	-0.200583	0.126602	-0.0454712	-0.18131	0.0791773	-0.00883042	-0.173254	0.159485	31	2008	Tottori
0.0251928	-0.142503	0.191031	0.00834357	-0.115107	0.133863	-0.0152624	-0.195114	0.163979	31	2009	Tottori
-0.0495961	-0.207831	0.105213	-0.0466029	-0.171117	0.0697274	-0.0304583	-0.215227	0.147629	31	2010	Tottori
0.00543841	-0.165947	0.178193	-0.0769369	-0.209373	0.047372	-0.0435661	-0.23372	0.148486	31	2011	Tottori
0.0192609	-0.128264	0.174789	-0.0553369	-0.183412	0.0689849	0.0644813	-0.0979561	0.240761	31	2012	Tottori
-0.074854	-0.24226	0.101722	-0.0163474	-0.146555	0.105155	0.0102611	-0.160259	0.181526	31	2013	Tottori
0.0426291	-0.111077	0.2067	0.0496301	-0.0697121	0.179235	-0.0656185	-0.249849	0.104199	31	2014	Tottori
-0.0228253	-0.18551	0.140234	0.0364797	-0.0903539	0.163611	0.11058	-0.0544675	0.296997	31	2015	Tottori
0.0186344	-0.163025	0.202634	0.0609789	-0.0667856	0.191907	0.135649	-0.0460289	0.333215	31	2016	Tottori
-0.0979707	-0.279774	0.0731225	0.0561992	-0.0775544	0.188998	0.00632126	-0.16636	0.188284	31	2017	Tottori
0.175231	-0.0209426	0.371071	0.0587129	-0.0728354	0.196161	0.113711	-0.0787845	0.3231	31	2018	Tottori
-0.0665938	-0.272139	0.133063	0.0892699	-0.0552963	0.233639	-0.0161844	-0.191436	0.15522	31	2019	Tottori
0.0351049	-0.153763	0.22552	-0.0899391	-0.240093	0.0474578	-0.0842374	-0.261279	0.0865839	32	2000	Shimane
0.0724549	-0.0930747	0.244132	-0.0636899	-0.197928	0.0678527	0.0109464	-0.151064	0.178794	32	2001	Shimane
0.0790163	-0.0864514	0.24435	0.0173405	-0.103642	0.149284	-0.0992921	-0.274867	0.0704487	32	2002	Shimane
0.0293896	-0.135766	0.189781	0.000812282	-0.125755	0.126741	-0.15501	-0.345081	0.0263017	32	2003	Shimane
-0.0456997	-0.207952	0.109458	-0.0711971	-0.199119	0.0504299	0.0270908	-0.143461	0.197015	32	2004	Shimane
0.00938719	-0.138642	0.155679	0.00664964	-0.110648	0.128809	0.06244	-0.0994981	0.243959	32	2005	Shimane
0.0485342	-0.114329	0.214977	0.0247024	-0.102848	0.151504	-0.0925891	-0.266126	0.0761356	32	2006	Shimane
-0.0175007	-0.175273	0.137993	0.00644447	-0.120517	0.125267	-0.0482944	-0.205577	0.114887	32	2007	Shimane
-0.0932473	-0.255785	0.0593045	-0.0367236	-0.164868	0.0871924	0.00496119	-0.153699	0.168692	32	2008	Shimane
-0.0110732	-0.173608	0.139248	0.0110245	-0.104211	0.130296	-0.0177125	-0.185729	0.143814	32	2009	Shimane
0.000153009	-0.145865	0.150144	-0.0646065	-0.179854	0.0509299	0.0389091	-0.131249	0.215263	32	2010	Shimane
0.0457173	-0.115719	0.216284	0.0558724	-0.0612096	0.181185	0.03301	-0.149701	0.225961	32	2011	Shimane
-0.00452307	-0.15229	0.136947	0.0111086	-0.110089	0.128486	0.0265292	-0.134187	0.189043	32	2012	Shimane
-0.0419103	-0.203356	0.117701	0.0416663	-0.0727065	0.164088	0.0830455	-0.0827002	0.259728	32	2013	Shimane
0.0256555	-0.130423	0.178473	-0.0203849	-0.143321	0.0914616	-0.0495714	-0.221752	0.119725	32	2014	Shimane
-0.0584396	-0.213197	0.0952803	-0.0134945	-0.134843	0.102791	0.0738697	-0.0886497	0.240938	32	2015	Shimane
0.0175094	-0.149611	0.197158	0.0412148	-0.0798309	0.168905	0.0924113	-0.0711466	0.285211	32	2016	Shimane
-0.00979005	-0.177732	0.169796	-0.0192501	-0.148228	0.109128	-0.0381475	-0.209518	0.134537	32	2017	Shimane
0.0128277	-0.164061	0.189212	-0.0141892	-0.138301	0.115386	-0.0501153	-0.230117	0.127722	32	2018	Shimane
0.054599	-0.135174	0.245648	0.0397887	-0.0902085	0.170283	0.00118417	-0.170974	0.178944	32	2019	Shimane
-0.0683319	-0.218711	0.0813543	-0.00831222	-0.124531	0.102827	0.0517703	-0.0832346	0.192942	33	2000	Okayama
-0.105647	-0.244706	0.0378324	-0.0672159	-0.178313	0.0468616	-0.0461272	-0.184979	0.0844132	33	2001	Okayama
-0.000746666	-0.137921	0.140407	0.0375057	-0.0669398	0.147926	0.0610403	-0.078853	0.202969	33	2002	Okayama
-0.161355	-0.304381	-0.0257135	-0.141301	-0.253133	-0.0288949	0.095574	-0.0501178	0.245392	33	2003	Okayama
0.051685	-0.080665	0.192275	-0.0444483	-0.148218	0.065386	-0.0132123	-0.152888	0.128307	33	2004	Okayama
0.0225593	-0.101547	0.148496	-0.0242954	-0.125344	0.0754351	0.0567259	-0.0813339	0.19493	33	2005	Okayama
0.0387462	-0.100248	0.172883	-0.0334891	-0.131025	0.0727071	-0.0459487	-0.184848	0.0896774	33	2006	Okayama
0.159208	0.0233215	0.299192	-0.00360471	-0.107845	0.0948058	0.00443163	-0.13	0.144442	33	2007	Okayama
-0.00534296	-0.143693	0.13697	0.020628	-0.0844809	0.121887	0.0116923	-0.115991	0.14222	33	2008	Okayama
0.111404	-0.0189954	0.249896	0.0167717	-0.0801263	0.117478	-0.0262901	-0.165113	0.115321	33	2009	Okayama
-0.0212528	-0.149251	0.104262	0.0653549	-0.0355944	0.16394	-0.0305261	-0.164925	0.10583	33	2010	Okayama
0.0920816	-0.0424448	0.23141	0.0131749	-0.085363	0.115442	-0.0601152	-0.205887	0.0900791	33	2011	Okayama
-0.0425335	-0.165028	0.078469	-0.0198952	-0.119368	0.0768431	-0.0581628	-0.195662	0.0673934	33	2012	Okayama
-0.0815229	-0.215969	0.0465751	-0.0222624	-0.123374	0.0791522	-0.0234352	-0.159832	0.109337	33	2013	Okayama
0.0379336	-0.0899825	0.173167	0.0282914	-0.0682601	0.125849	0.0226073	-0.115231	0.162092	33	2014	Okayama
-0.0415133	-0.17343	0.0923274	0.0383444	-0.0623687	0.138773	-0.0355426	-0.171958	0.0967426	33	2015	Okayama
0.0229038	-0.118645	0.160558	-0.0340517	-0.136206	0.0661283	0.141496	-0.00294308	0.299085	33	2016	Okayama
0.10972	-0.0271471	0.255788	-0.00146953	-0.103642	0.101675	0.0185511	-0.121958	0.158033	33	2017	Okayama
-0.00574243	-0.156609	0.132615	0.0558512	-0.0449263	0.160212	0.095149	-0.0427555	0.239456	33	2018	Okayama
0.147421	-0.00641172	0.308563	-0.00838146	-0.112111	0.0996143	-0.0306195	-0.172011	0.111761	33	2019	Okayama
-0.0459475	-0.179707	0.0874117	-0.0119471	-0.115677	0.0868914	0.0400037	-0.0842606	0.163098	34	2000	Hiroshima
-0.089252	-0.219368	0.0296955	-0.0218877	-0.127822	0.0762482	0.0309539	-0.0852071	0.147554	34	2001	Hiroshima
-0.0393316	-0.163423	0.0855906	-0.0226756	-0.122103	0.0756737	0.0994936	-0.021918	0.229192	34	2002	Hiroshima
-0.0890883	-0.214439	0.0400946	-0.0696758	-0.168652	0.0285704	0.0304926	-0.100311	0.162429	34	2003	Hiroshima
0.0385725	-0.0828678	0.160435	0.0329414	-0.0650046	0.132659	-0.0538773	-0.179167	0.0731633	34	2004	Hiroshima
0.0507744	-0.0644779	0.166912	0.026207	-0.0654746	0.117116	0.089504	-0.0301648	0.211122	34	2005	Hiroshima
0.0295945	-0.08736	0.15633	0.0201054	-0.0701197	0.117106	-0.0613835	-0.182108	0.0636511	34	2006	Hiroshima
0.0290996	-0.0945193	0.151255	0.00994657	-0.0805612	0.105346	-0.0556823	-0.180863	0.0665893	34	2007	Hiroshima
-0.0355015	-0.164382	0.0850298	0.0109003	-0.0861362	0.103119	0.0568994	-0.0638489	0.175314	34	2008	Hiroshima
-0.0311767	-0.154992	0.0831378	-0.00954653	-0.09767	0.0836583	-0.0218326	-0.147129	0.101591	34	2009	Hiroshima
0.121634	0.00264026	0.23801	0.0443928	-0.0448889	0.135431	-0.0685381	-0.191917	0.0564759	34	2010	Hiroshima
0.0539068	-0.0624405	0.177333	-0.0362502	-0.127693	0.05002	0.100541	-0.0259038	0.235284	34	2011	Hiroshima
0.0037672	-0.113033	0.117503	-0.00734357	-0.101799	0.0850443	-0.052628	-0.170706	0.0646008	34	2012	Hiroshima
0.038815	-0.0832405	0.16023	0.0280292	-0.0612709	0.120168	-0.0370715	-0.167035	0.0889919	34	2013	Hiroshima
0.0187587	-0.09489	0.140829	-0.00453908	-0.0942708	0.0870201	-0.00578668	-0.12717	0.116401	34	2014	Hiroshima
0.016876	-0.102636	0.137446	0.00461862	-0.0858686	0.0949995	-0.0459813	-0.170318	0.0778251	34	2015	Hiroshima
0.0324254	-0.0940546	0.160776	-0.00351611	-0.0977359	0.0877667	-0.0390411	-0.167165	0.0953142	34	2016	Hiroshima
0.000141918	-0.122267	0.131229	-0.0304806	-0.125796	0.065778	0.042406	-0.0765473	0.168122	34	2017	Hiroshima
-0.0358675	-0.172128	0.0914192	0.0490599	-0.0414919	0.14212	0.0397213	-0.0824514	0.169933	34	2018	Hiroshima
-0.0141289	-0.145942	0.119789	-0.0835364	-0.182256	0.00904742	0.0298479	-0.0963977	0.152232	34	2019	Hiroshima
-0.0686379	-0.218743	0.0898725	-0.00906708	-0.127441	0.107392	-0.0377418	-0.186944	0.106839	35	2000	Yamaguchi
0.0346422	-0.102779	0.179042	0.0121574	-0.10175	0.122769	-0.0358973	-0.179191	0.0997292	35	2001	Yamaguchi
-0.0226584	-0.163531	0.120418	-0.040899	-0.147778	0.0720415	-0.0705798	-0.216986	0.0755497	35	2002	Yamaguchi
0.0232916	-0.118038	0.164697	-0.112955	-0.228754	0.00393649	0.00794447	-0.14486	0.162548	35	2003	Yamaguchi
-0.0321562	-0.173142	0.107429	-0.0500688	-0.160255	0.0570754	0.0420932	-0.0981422	0.187386	35	2004	Yamaguchi
-0.0603798	-0.198497	0.0662742	-0.0119244	-0.113736	0.0938132	-0.0449448	-0.181305	0.0925321	35	2005	Yamaguchi
-0.0439196	-0.189417	0.094996	-0.00902309	-0.116689	0.0978916	-0.0309164	-0.178407	0.114191	35	2006	Yamaguchi
-0.0215376	-0.154682	0.113817	0.0520518	-0.0508595	0.16235	-0.029799	-0.167509	0.110133	35	2007	Yamaguchi
0.050195	-0.091266	0.190439	-0.00510565	-0.106817	0.104658	0.0801155	-0.0557535	0.220812	35	2008	Yamaguchi
-0.0424677	-0.17748	0.095456	0.0551573	-0.0483697	0.160512	0.0284152	-0.115793	0.169666	35	2009	Yamaguchi
-0.0303748	-0.16091	0.105307	0.063416	-0.037465	0.167078	-0.024745	-0.169623	0.118683	35	2010	Yamaguchi
0.0474054	-0.0916216	0.189538	0.0084103	-0.0929224	0.112577	0.0100374	-0.143259	0.159687	35	2011	Yamaguchi
-0.0307513	-0.161076	0.0970774	-8.28931e-05	-0.101881	0.104389	-0.0969713	-0.240557	0.0390623	35	2012	Yamaguchi
-0.0578211	-0.196891	0.082736	0.0217007	-0.0823267	0.126473	0.0360446	-0.109926	0.173662	35	2013	Yamaguchi
0.0780569	-0.0570675	0.217815	-0.0323258	-0.137108	0.0692225	-0.0291098	-0.176938	0.117808	35	2014	Yamaguchi
0.0342273	-0.0984072	0.174029	0.0154688	-0.083544	0.117094	-0.0315141	-0.169137	0.107885	35	2015	Yamaguchi
0.0768793	-0.0777015	0.227547	0.0510782	-0.0569338	0.161761	0.0526187	-0.101473	0.207919	35	2016	Yamaguchi
0.00925051	-0.133777	0.160617	-0.0104604	-0.123655	0.0941106	0.0902654	-0.0563162	0.246179	35	2017	Yamaguchi
0.0153339	-0.138763	0.16818	-0.0351223	-0.14395	0.0720951	0.108849	-0.0407419	0.261421	35	2018	Yamaguchi
-0.00411835	-0.163417	0.159348	0.0488475	-0.0599242	0.161787	-0.0135558	-0.163019	0.135493	35	2019	Yamaguchi
0.011795	-0.171707	0.19881	0.0593105	-0.0784425	0.200794	-0.00260711	-0.177567	0.167139	36	2000	Tokushima
-0.0752445	-0.240698	0.0871375	0.0222852	-0.105174	0.148491	-0.00739718	-0.168441	0.1526	36	2001	Tokushima
0.0243762	-0.136636	0.186754	-0.00450985	-0.134102	0.127222	-0.105677	-0.281796	0.0698385	36	2002	Tokushima
-0.120591	-0.293939	0.0340386	-0.0478863	-0.17793	0.0818933	0.120578	-0.0583318	0.299344	36	2003	Tokushima
-0.0262646	-0.194142	0.132711	0.06235	-0.0579835	0.196316	0.110734	-0.058932	0.288787	36	2004	Tokushima
-0.0126326	-0.156426	0.13228	-0.0142265	-0.128886	0.100271	-0.00829736	-0.167983	0.156004	36	2005	Tokushima
-0.0887456	-0.256086	0.0735891	0.028241	-0.0975923	0.15212	0.00953131	-0.152453	0.174224	36	2006	Tokushima
0.0725359	-0.0818559	0.232387	-0.0951521	-0.220386	0.025508	0.0750465	-0.0793838	0.24388	36	2007	Tokushima
0.0362545	-0.125647	0.194027	-0.0240059	-0.147325	0.0964773	0.0264799	-0.126966	0.187697	36	2008	Tokushima
0.0955852	-0.0541823	0.273898	0.00472689	-0.119541	0.126691	-0.0282498	-0.196666	0.138342	36	2009	Tokushima
0.0206575	-0.126682	0.172796	-0.0144715	-0.128527	0.103562	-0.040477	-0.209266	0.121378	36	2010	Tokushima
0.0467337	-0.112397	0.211508	-0.0365735	-0.15308	0.0821285	-0.0846457	-0.268255	0.0961493	36	2011	Tokushima
0.00263888	-0.144129	0.149375	0.0085487	-0.109212	0.124756	0.01664	-0.134582	0.174802	36	2012	Tokushima
-0.143883	-0.306647	0.017908	0.0667434	-0.053785	0.18778	-0.0664906	-0.234697	0.0966073	36	2013	Tokushima
-0.0499405	-0.216404	0.100229	0.0106653	-0.109993	0.132749	0.135574	-0.0332039	0.326392	36	2014	Tokushima
0.00101767	-0.155684	0.154886	0.0424467	-0.0744972	0.164894	0.00800466	-0.156308	0.168538	36	2015	Tokushima
0.0317227	-0.133059	0.215592	0.0190326	-0.109201	0.140459	-0.0542862	-0.236508	0.11906	36	2016	Tokushima
-0.0612203	-0.224896	0.117362	0.0050048	-0.121725	0.13427	0.0281826	-0.134381	0.200855	36	2017	Tokushima
0.0620886	-0.114548	0.238989	-0.0190943	-0.146327	0.101762	-0.1004	-0.289286	0.0741165	36	2018	Tokushima
0.0842007	-0.121064	0.275252	-0.0120309	-0.146852	0.116503	-0.00643541	-0.166055	0.157818	36	2019	Tokushima
-0.162452	-0.346216	0.0217043	-0.0968497	-0.237201	0.0337358	0.0284914	-0.136052	0.192973	37	2000	Kagawa
0.00169475	-0.16128	0.160965	-0.0890086	-0.22232	0.037666	-0.0807333	-0.2394	0.0683573	37	2001	Kagawa
-0.0162858	-0.178356	0.13612	0.0350938	-0.0855433	0.15549	-0.0100485	-0.175336	0.152294	37	2002	Kagawa
0.0155435	-0.137444	0.168481	0.0149292	-0.108293	0.143903	-0.0954923	-0.276179	0.0830938	37	2003	Kagawa
0.0366875	-0.118334	0.194221	-0.0295942	-0.149841	0.0892139	0.0215552	-0.144987	0.179449	37	2004	Kagawa
0.00235473	-0.143849	0.14777	0.000370257	-0.10932	0.114783	-0.00319407	-0.159442	0.161303	37	2005	Kagawa
-0.0126324	-0.166285	0.13785	0.0406644	-0.0744321	0.161554	0.00853443	-0.15041	0.168586	37	2006	Kagawa
-0.0348842	-0.181815	0.115303	0.0191837	-0.100101	0.130529	-0.0635475	-0.220666	0.0946041	37	2007	Kagawa
0.0371637	-0.110201	0.194835	0.0162404	-0.103691	0.132761	-0.0079328	-0.163528	0.145648	37	2008	Kagawa
0.0206215	-0.125036	0.176685	0.0467993	-0.0610424	0.167137	0.0221369	-0.142858	0.181435	37	2009	Kagawa
-0.0135712	-0.161324	0.129381	-0.00495821	-0.1182	0.11194	0.0130729	-0.15403	0.181183	37	2010	Kagawa
0.0159863	-0.138925	0.172293	-0.0125625	-0.128722	0.100086	-0.156835	-0.334247	0.0126312	37	2011	Kagawa
0.0203726	-0.120367	0.158688	-0.0946029	-0.212975	0.0232083	-0.0117628	-0.159591	0.138413	37	2012	Kagawa
-0.0440098	-0.199176	0.110378	-0.0527538	-0.170683	0.0605607	0.0085472	-0.142089	0.163901	37	2013	Kagawa
0.0175777	-0.130545	0.170114	0.0016014	-0.112456	0.111031	0.0505047	-0.105252	0.207892	37	2014	Kagawa
0.0176967	-0.133606	0.170782	0.0195165	-0.095474	0.133331	0.0265002	-0.128142	0.179543	37	2015	Kagawa
-0.0345951	-0.194328	0.142333	0.0156668	-0.101031	0.138391	0.0569636	-0.106143	0.224736	37	2016	Kagawa
0.0970683	-0.0624999	0.264835	0.0263776	-0.0943706	0.151384	0.0618104	-0.0975226	0.229403	37	2017	Kagawa
-0.00492996	-0.170331	0.167353	0.0425078	-0.077816	0.166792	0.0491642	-0.118486	0.221884	37	2018	Kagawa
-0.0379179	-0.227273	0.152696	-0.0229172	-0.149668	0.108672	-0.0164979	-0.177305	0.142956	37	2019	Kagawa
0.0623385	-0.0923022	0.231802	-0.0311099	-0.153968	0.0873958	-0.143168	-0.295857	0.000118039	38	2000	Ehime
0.0225415	-0.112672	0.165148	0.0289902	-0.083887	0.144394	-0.0598685	-0.199358	0.072574	38	2001	Ehime
0.0763474	-0.0682193	0.225723	0.0179228	-0.0957855	0.134186	0.0959583	-0.053461	0.245832	38	2002	Ehime
0.026708	-0.125027	0.171498	0.113001	-0.00726581	0.231433	0.0146631	-0.133962	0.167304	38	2003	Ehime
0.0120967	-0.126531	0.154215	-0.026357	-0.134436	0.0820565	-0.0562274	-0.207376	0.0847839	38	2004	Ehime
-0.0247182	-0.160818	0.103194	-0.0365801	-0.144567	0.0657357	-0.000146812	-0.148273	0.145222	38	2005	Ehime
-0.0493803	-0.187723	0.0985301	-0.0403996	-0.149581	0.0741171	-0.0974676	-0.251545	0.0429157	38	2006	Ehime
0.0100759	-0.126408	0.153423	-0.0449574	-0.152969	0.0643393	-0.00180566	-0.140061	0.137175	38	2007	Ehime
0.0571287	-0.0816404	0.194072	-0.0153528	-0.12431	0.0931314	-0.098653	-0.245436	0.0411788	38	2008	Ehime
0.0535549	-0.0823988	0.196204	-0.0579839	-0.168215	0.0429693	-0.0349244	-0.179658	0.112364	38	2009	Ehime
0.0406265	-0.0927191	0.175088	0.0124104	-0.0909052	0.116156	-0.0528042	-0.203363	0.0955787	38	2010	Ehime
0.0267607	-0.112529	0.16502	-0.00843177	-0.112224	0.0935875	0.0279869	-0.12114	0.181995	38	2011	Ehime
-0.03907	-0.171233	0.0953254	0.00385631	-0.102254	0.11071	0.0431177	-0.0988698	0.185795	38	2012	Ehime
-0.0740653	-0.21761	0.0614885	-0.0440045	-0.150195	0.0620893	0.0550111	-0.0865923	0.198072	38	2013	Ehime
-0.086779	-0.224376	0.0513602	-0.022111	-0.125213	0.0827893	0.022623	-0.125335	0.164768	38	2014	Ehime
-0.0721262	-0.20607	0.0600611	-0.0176389	-0.120493	0.088151	-0.0512374	-0.20281	0.0956025	38	2015	Ehime
-0.0705209	-0.215471	0.0799116	0.0299499	-0.0759492	0.143272	0.0424349	-0.113757	0.198598	38	2016	Ehime
-0.0903374	-0.236513	0.0562143	0.0674981	-0.0422767	0.176995	0.047807	-0.0992523	0.192592	38	2017	Ehime
-0.016235	-0.167805	0.134306	0.0836787	-0.026802	0.189732	0.106787	-0.048861	0.264533	38	2018	Ehime
-0.0934404	-0.260383	0.0659003	-0.0263634	-0.134745	0.0875176	0.0771187	-0.0664034	0.225693	38	2019	Ehime
0.10271	-0.0765558	0.284435	0.0586195	-0.0751311	0.201638	0.0327805	-0.135455	0.203232	39	2000	Kochi
0.00256105	-0.164342	0.164102	-0.0119942	-0.139399	0.117321	-0.0484692	-0.202415	0.104509	39	2001	Kochi
-0.0156179	-0.17389	0.142117	-0.0276809	-0.154761	0.0965671	0.0279677	-0.136831	0.196452	39	2002	Kochi
0.0361406	-0.122828	0.201412	-0.0430457	-0.170084	0.0843933	-0.205572	-0.402054	-0.0249066	39	2003	Kochi
-0.0363765	-0.197144	0.121976	0.0217342	-0.099886	0.143203	-0.0939457	-0.27159	0.0644674	39	2004	Kochi
-0.0450731	-0.197202	0.0972266	-0.0226195	-0.142173	0.0884937	-0.133165	-0.307529	0.0323624	39	2005	Kochi
0.0476333	-0.102718	0.202707	-0.0324127	-0.152868	0.0836424	0.0951252	-0.0709824	0.272786	39	2006	Kochi
-0.0111157	-0.165404	0.142696	-0.0330701	-0.150389	0.0832504	-0.15689	-0.333613	0.0031832	39	2007	Kochi
-0.0109865	-0.169104	0.143764	-0.0320135	-0.152176	0.0866605	0.0228184	-0.137832	0.18012	39	2008	Kochi
-0.112389	-0.275423	0.0387214	0.0223951	-0.0910456	0.14263	-0.0662665	-0.240855	0.0990561	39	2009	Kochi
-0.025886	-0.165889	0.121362	0.0405872	-0.0765965	0.158419	0.0138931	-0.154391	0.182727	39	2010	Kochi
0.0293495	-0.132881	0.191351	0.0494982	-0.0672767	0.164539	0.0171097	-0.165401	0.199079	39	2011	Kochi
-0.0232123	-0.16658	0.126785	0.0692627	-0.0476343	0.186412	-0.0711113	-0.233679	0.0833878	39	2012	Kochi
-0.083979	-0.24986	0.0690909	0.0205511	-0.0906798	0.141266	0.0888595	-0.0762484	0.257109	39	2013	Kochi
0.0261047	-0.121753	0.184006	0.0538583	-0.0606821	0.174142	0.0457719	-0.121846	0.215607	39	2014	Kochi
0.0261182	-0.126278	0.187586	-0.0298428	-0.153515	0.0911527	0.060875	-0.0997975	0.230305	39	2015	Kochi
-0.139574	-0.320119	0.0252314	-0.0136291	-0.130971	0.10716	0.0720501	-0.0951589	0.25197	39	2016	Kochi
0.0495416	-0.111768	0.220609	0.00851676	-0.114209	0.139245	0.0736826	-0.0953819	0.254345	39	2017	Kochi
-0.0304777	-0.208977	0.13809	-0.0429223	-0.172881	0.0786516	0.127202	-0.0473328	0.312528	39	2018	Kochi
-0.0322049	-0.230285	0.164109	-6.55962e-05	-0.130877	0.124531	0.126247	-0.0405132	0.315485	39	2019	Kochi
-0.0407471	-0.153763	0.0695975	0.0680257	-0.0190817	0.155853	0.0520735	-0.0501488	0.156934	40	2000	Fukuoka
-0.141647	-0.256627	-0.0339786	-0.0670869	-0.159184	0.0207482	-0.0233046	-0.126761	0.081726	40	2001	Fukuoka
-0.126464	-0.23858	-0.0149006	0.0181832	-0.066004	0.102291	0.026391	-0.0762581	0.12839	40	2002	Fukuoka
-0.0781339	-0.188521	0.0282215	0.0442463	-0.0414095	0.127862	0.0488557	-0.0541366	0.151956	40	2003	Fukuoka
-0.101437	-0.207476	0.000945791	0.0275763	-0.0535836	0.111528	-0.00899267	-0.113634	0.0941774	40	2004	Fukuoka
0.0138137	-0.0855229	0.114686	0.0538578	-0.0280812	0.132145	-0.00638793	-0.111065	0.0967172	40	2005	Fukuoka
-0.0973504	-0.202747	0.0076004	0.0157937	-0.0684008	0.100015	0.0890256	-0.0105586	0.197431	40	2006	Fukuoka
0.0429333	-0.0583514	0.151104	0.0880992	0.00691235	0.172513	-0.00666874	-0.111962	0.0968952	40	2007	Fukuoka
-0.0363221	-0.141809	0.0706607	0.0222354	-0.0598887	0.108123	-0.0413188	-0.147017	0.0625062	40	2008	Fukuoka
0.0129219	-0.0897159	0.120606	0.00502618	-0.0756483	0.0849326	0.0438258	-0.0610299	0.147698	40	2009	Fukuoka
-0.00415598	-0.107934	0.0947765	-0.0175351	-0.0931934	0.0622869	0.0694205	-0.0386084	0.17542	40	2010	Fukuoka
0.0689824	-0.0364286	0.176764	0.014683	-0.067558	0.0969381	-0.0522692	-0.158504	0.0595225	40	2011	Fukuoka
0.0517419	-0.0488393	0.151778	-0.0146809	-0.0937906	0.0627604	-0.0466866	-0.150904	0.0487625	40	2012	Fukuoka
0.0777897	-0.0239154	0.181327	0.00971722	-0.0688656	0.0906196	-0.0206782	-0.122516	0.0784028	40	2013	Fukuoka
0.075218	-0.0316897	0.182241	-0.043655	-0.125705	0.0357751	-0.0294711	-0.136433	0.0734084	40	2014	Fukuoka
0.0946537	-0.00979565	0.200195	-0.0139472	-0.0922187	0.0665447	0.0378651	-0.0674565	0.144141	40	2015	Fukuoka
0.0348306	-0.0717791	0.145307	-0.0632843	-0.144899	0.015625	-0.0238391	-0.130526	0.0828789	40	2016	Fukuoka
-0.0211808	-0.131747	0.0834447	-0.0655865	-0.146504	0.0119291	0.00616982	-0.0920488	0.112076	40	2017	Fukuoka
0.0754255	-0.0287713	0.182434	0.0132812	-0.0661037	0.095573	0.0224702	-0.0781574	0.129656	40	2018	Fukuoka
0.037694	-0.0759877	0.154914	-0.0097456	-0.0911284	0.0727201	0.0323514	-0.0734162	0.136868	40	2019	Fukuoka
-0.0855485	-0.26817	0.104793	-0.00519084	-0.143389	0.133183	0.01808	-0.153193	0.190375	41	2000	Saga
-0.00878315	-0.176116	0.154565	-0.0141289	-0.143421	0.112878	0.0168637	-0.149	0.173131	41	2001	Saga
-0.00943623	-0.169083	0.139788	-0.0543189	-0.177074	0.0760998	-0.0468935	-0.224459	0.126287	41	2002	Saga
-0.0342056	-0.199269	0.12138	0.01369	-0.115839	0.148566	-0.11142	-0.298934	0.0670927	41	2003	Saga
0.0200456	-0.14094	0.176884	0.0378616	-0.0877263	0.161009	-0.0750022	-0.251422	0.0879053	41	2004	Saga
0.0195087	-0.121822	0.164377	0.0225646	-0.0917777	0.138187	0.0268119	-0.136968	0.193908	41	2005	Saga
-0.00388827	-0.163971	0.156766	-0.06843	-0.196256	0.0493762	0.0260104	-0.145619	0.191924	41	2006	Saga
-0.0695739	-0.221353	0.0783131	-0.000535201	-0.118853	0.116783	-0.00307773	-0.164221	0.150123	41	2007	Saga
-0.0152069	-0.182544	0.146184	0.0682272	-0.0573309	0.189516	-0.0471956	-0.203896	0.102326	41	2008	Saga
-0.00301308	-0.162304	0.142983	-0.0474238	-0.168474	0.0744326	0.0499112	-0.12296	0.221925	41	2009	Saga
0.0236659	-0.121914	0.171627	-0.0230491	-0.137718	0.0909857	0.0412085	-0.125174	0.214418	41	2010	Saga
0.0248548	-0.138181	0.191483	0.032619	-0.086752	0.147777	-0.0895069	-0.278384	0.0854631	41	2011	Saga
-0.0419792	-0.187344	0.105097	-0.041646	-0.162556	0.0754188	-0.0484726	-0.209503	0.106588	41	2012	Saga
0.0785385	-0.0715561	0.238053	0.0608332	-0.0551326	0.184922	0.0963275	-0.0683872	0.271071	41	2013	Saga
0.00631324	-0.148075	0.169719	0.0198028	-0.0937179	0.139565	0.0722664	-0.091955	0.240835	41	2014	Saga
0.0333085	-0.125679	0.190656	0.0315947	-0.0889568	0.152657	0.0183967	-0.144596	0.181904	41	2015	Saga
0.0573835	-0.117375	0.226136	-0.0361266	-0.16353	0.0870408	-0.0186558	-0.185926	0.149967	41	2016	Saga
0.0117822	-0.145233	0.184463	0.00626261	-0.123419	0.131792	-0.0435516	-0.214294	0.121305	41	2017	Saga
-0.0334926	-0.204803	0.144922	0.0230775	-0.0955362	0.152994	0.0135711	-0.164406	0.186517	41	2018	Saga
0.0764801	-0.110834	0.261661	-0.0628929	-0.195734	0.0641077	0.0293213	-0.139227	0.199883	41	2019	Saga
-0.0482353	-0.20674	0.109301	-0.0821903	-0.198232	0.0378862	-0.019218	-0.163362	0.13137	42	2000	Nagasaki
0.119896	-0.0199365	0.267461	0.0198796	-0.0915539	0.13497	-0.0769361	-0.220697	0.0588155	42	2001	Nagasaki
0.0033913	-0.135901	0.151655	0.0316012	-0.0815187	0.140688	-0.00714129	-0.15488	0.137048	42	2002	Nagasaki
-0.0438583	-0.186956	0.104408	-0.0314752	-0.146798	0.0833108	-0.135739	-0.286568	0.0126461	42	2003	Nagasaki
0.0815466	-0.0626251	0.228688	0.0293791	-0.081663	0.13788	-0.0250378	-0.171155	0.123292	42	2004	Nagasaki
0.00115301	-0.133333	0.136238	-0.0200996	-0.122063	0.0824066	-0.111578	-0.253499	0.0295515	42	2005	Nagasaki
0.0147139	-0.128528	0.158686	0.0247462	-0.0837057	0.13266	-0.121215	-0.274385	0.0282876	42	2006	Nagasaki
-0.00511575	-0.142113	0.133035	0.0341774	-0.0718918	0.137917	-0.0380544	-0.178249	0.0982631	42	2007	Nagasaki
-0.069253	-0.216343	0.0738355	-0.00822052	-0.118191	0.105579	0.0126491	-0.121861	0.14472	42	2008	Nagasaki
0.0459234	-0.0856216	0.186054	0.0444708	-0.0609125	0.151257	0.00769707	-0.142703	0.148653	42	2009	Nagasaki
-0.0426235	-0.175674	0.0845508	-0.024971	-0.133096	0.0804006	-0.104789	-0.264119	0.044768	42	2010	Nagasaki
0.0279876	-0.1142	0.171629	0.0157023	-0.08938	0.115257	-0.0306458	-0.188502	0.126814	42	2011	Nagasaki
-0.00497914	-0.140204	0.126863	-0.0583966	-0.161431	0.0474911	-0.0260645	-0.161989	0.107842	42	2012	Nagasaki
-0.104746	-0.244751	0.0367264	0.0329702	-0.0746504	0.139582	0.1006	-0.0443139	0.245519	42	2013	Nagasaki
-0.0624706	-0.193108	0.0753726	0.0148361	-0.0891204	0.121665	0.056247	-0.0825589	0.201444	42	2014	Nagasaki
0.0327879	-0.11508	0.181159	-0.0183652	-0.129046	0.0871922	0.0174098	-0.124063	0.154054	42	2015	Nagasaki
0.0300013	-0.12115	0.18536	0.00800007	-0.101601	0.119822	0.10501	-0.0424227	0.264374	42	2016	Nagasaki
-0.0390918	-0.191957	0.10837	0.024951	-0.0878497	0.137184	0.096768	-0.0460338	0.258064	42	2017	Nagasaki
-0.0565956	-0.215551	0.0991058	0.0100738	-0.0957395	0.123638	0.0988894	-0.0505444	0.251681	42	2018	Nagasaki
0.0296528	-0.129507	0.197142	0.0176217	-0.0974354	0.13309	0.0572602	-0.0965101	0.211226	42	2019	Nagasaki
0.0906047	-0.054072	0.244976	-0.00284768	-0.123451	0.107713	-0.0831854	-0.231469	0.057545	43	2000	Kumamoto
0.126576	-0.0145367	0.267814	0.0199994	-0.0931621	0.127768	0.0313257	-0.108169	0.16739	43	2001	Kumamoto
0.00879805	-0.132551	0.144838	0.059993	-0.0486859	0.168771	-0.0726824	-0.21082	0.0703005	43	2002	Kumamoto
-0.0173972	-0.155836	0.121528	-0.00990259	-0.118733	0.0953507	0.0407285	-0.104604	0.18639	43	2003	Kumamoto
0.0988436	-0.0382443	0.239937	0.0906858	-0.011087	0.195327	-0.0745757	-0.220323	0.0631734	43	2004	Kumamoto
0.0215377	-0.103797	0.147275	-0.0268298	-0.125311	0.0729131	-0.0179542	-0.152554	0.119747	43	2005	Kumamoto
-0.0172886	-0.155279	0.120905	0.00782082	-0.0988487	0.113531	-0.047188	-0.187019	0.0878191	43	2006	Kumamoto
0.0139299	-0.123982	0.149054	0.0385078	-0.0611274	0.142885	0.00783885	-0.133641	0.143294	43	2007	Kumamoto
-0.147615	-0.289562	-0.0152936	-0.110474	-0.21762	-0.00367749	-0.00266682	-0.128293	0.129613	43	2008	Kumamoto
0.0886746	-0.0462728	0.227009	0.000426351	-0.0983555	0.102519	-0.0651444	-0.211375	0.074539	43	2009	Kumamoto
0.0529948	-0.0765841	0.189006	-0.0525122	-0.149662	0.048283	-0.0231973	-0.172961	0.11181	43	2010	Kumamoto
0.0137366	-0.118051	0.149996	-0.0273021	-0.129236	0.0768768	-0.1017	-0.255147	0.0436144	43	2011	Kumamoto
-0.0539757	-0.180935	0.066463	0.0241227	-0.0760381	0.12202	0.00394627	-0.131471	0.138728	43	2012	Kumamoto
0.0986711	-0.0358897	0.236057	-0.0272032	-0.133651	0.0709771	-0.0139376	-0.147681	0.118629	43	2013	Kumamoto
-0.00252441	-0.12916	0.128076	-0.0347167	-0.139133	0.0685214	0.0427312	-0.0945972	0.185847	43	2014	Kumamoto
0.0245193	-0.10778	0.161321	0.036143	-0.0618211	0.136952	0.0556901	-0.0771874	0.193651	43	2015	Kumamoto
-0.1466	-0.295245	-0.00753407	-0.0377133	-0.142573	0.0651934	0.0210946	-0.124421	0.165822	43	2016	Kumamoto
-0.0901515	-0.231646	0.0498684	-0.0390435	-0.14755	0.0681566	0.08841	-0.0550582	0.234218	43	2017	Kumamoto
0.0784355	-0.0683028	0.226581	-0.0106085	-0.118079	0.0918379	0.0598791	-0.090697	0.208874	43	2018	Kumamoto
0.0322343	-0.116403	0.182928	0.0331585	-0.0695627	0.137243	0.125157	-0.0164266	0.271771	43	2019	Kumamoto
-0.161697	-0.326609	0.0104381	0.0366304	-0.0874596	0.164861	0.0677466	-0.088051	0.226977	44	2000	Oita
-0.0123844	-0.168831	0.139123	0.0370612	-0.0842386	0.154084	0.0430783	-0.10238	0.199796	44	2001	Oita
-0.0399546	-0.194992	0.109657	0.0725532	-0.0499328	0.191089	-0.0210449	-0.170619	0.133567	44	2002	Oita
-0.0436588	-0.199213	0.112208	0.0486792	-0.0690452	0.175743	0.00808326	-0.157843	0.169363	44	2003	Oita
-0.120111	-0.278155	0.0281713	-0.0114556	-0.129245	0.10376	-0.0563661	-0.207184	0.0986101	44	2004	Oita
0.0136966	-0.114517	0.15036	0.0168191	-0.0900833	0.12408	-0.112433	-0.271527	0.0317892	44	2005	Oita
0.032815	-0.116224	0.182309	-0.00737291	-0.121384	0.104743	0.0159707	-0.136975	0.16903	44	2006	Oita
0.0551158	-0.085937	0.195232	-0.0722456	-0.190136	0.038626	-0.0493461	-0.20438	0.0977972	44	2007	Oita
0.000709326	-0.146925	0.150379	-0.0211927	-0.14326	0.09336	-0.00595345	-0.148446	0.139964	44	2008	Oita
0.0285168	-0.110877	0.172414	-0.0360572	-0.149294	0.072348	-0.0649485	-0.218759	0.0852039	44	2009	Oita
0.104611	-0.0327792	0.250809	0.00122593	-0.104308	0.109348	0.0604078	-0.0874121	0.223876	44	2010	Oita
-0.0127949	-0.164064	0.135604	0.0147624	-0.0918175	0.12317	0.0549139	-0.105876	0.218725	44	2011	Oita
-0.0472402	-0.186294	0.0893219	0.0179844	-0.0885011	0.127137	-0.0762424	-0.229397	0.0628326	44	2012	Oita
0.0149321	-0.137167	0.174409	-0.0412149	-0.153764	0.0757739	0.0243493	-0.124094	0.176038	44	2013	Oita
-0.00669893	-0.147827	0.137846	-0.0260063	-0.139847	0.0822439	0.0309188	-0.120453	0.187499	44	2014	Oita
0.100798	-0.0486668	0.250099	0.028325	-0.0832714	0.138513	0.0580565	-0.0954561	0.213059	44	2015	Oita
0.00980555	-0.14699	0.170422	-0.0200999	-0.13894	0.0960328	0.0958881	-0.0658698	0.270019	44	2016	Oita
0.0559699	-0.0935427	0.215388	-0.029099	-0.144916	0.0854858	-0.0133838	-0.172226	0.144664	44	2017	Oita
0.0999231	-0.0660992	0.272833	-0.0331358	-0.152742	0.085536	-0.0819315	-0.242019	0.0826808	44	2018	Oita
0.124953	-0.0517512	0.295639	-0.0653562	-0.1881	0.0533015	0.0431571	-0.115629	0.207019	44	2019	Oita
0.0843223	-0.0877939	0.2538	0.00512948	-0.124061	0.136766	-0.0912348	-0.25674	0.0678721	45	2000	Miyazaki
0.0167446	-0.137943	0.162964	0.057938	-0.0683179	0.183186	-0.0586093	-0.210953	0.0844095	45	2001	Miyazaki
0.0310283	-0.11367	0.187166	-0.048101	-0.17282	0.0712148	0.0223942	-0.136397	0.183849	45	2002	Miyazaki
0.0168736	-0.14376	0.176481	0.032668	-0.0899379	0.154551	-0.0738602	-0.240096	0.0981091	45	2003	Miyazaki
0.0872102	-0.0565596	0.241309	-0.00361483	-0.120553	0.1141	-0.120821	-0.283191	0.036758	45	2004	Miyazaki
0.0876809	-0.0491071	0.233662	0.0108131	-0.0990708	0.12392	0.000130281	-0.147304	0.156552	45	2005	Miyazaki
0.0267804	-0.130255	0.186791	-0.0492522	-0.166305	0.0635754	-0.0107509	-0.176384	0.141755	45	2006	Miyazaki
0.00561893	-0.141432	0.149374	-0.0889205	-0.206804	0.0213142	-0.125073	-0.288796	0.0226562	45	2007	Miyazaki
-0.0761985	-0.233698	0.0754874	-0.0559697	-0.174776	0.061343	-0.0154591	-0.160931	0.129747	45	2008	Miyazaki
-0.0642736	-0.213559	0.079948	-0.0387899	-0.14814	0.0697464	0.054638	-0.0981367	0.211641	45	2009	Miyazaki
0.0366493	-0.104055	0.180972	0.00875203	-0.100696	0.121919	0.0850233	-0.0727097	0.24534	45	2010	Miyazaki
-0.00945078	-0.158124	0.145273	0.0793987	-0.033287	0.19132	0.127613	-0.0363092	0.305682	45	2011	Miyazaki
0.000188748	-0.129012	0.1344	0.00562108	-0.102984	0.116089	0.0344086	-0.115999	0.186702	45	2012	Miyazaki
0.033881	-0.112958	0.187436	0.013852	-0.0975602	0.123096	0.0187559	-0.123943	0.176503	45	2013	Miyazaki
-0.00080788	-0.145641	0.146941	-7.84054e-05	-0.10542	0.109291	0.00236257	-0.165777	0.156083	45	2014	Miyazaki
-0.123966	-0.276021	0.0218928	0.00332849	-0.10348	0.112293	0.00421418	-0.149213	0.151773	45	2015	Miyazaki
-0.244034	-0.424296	-0.0859396	-0.083022	-0.204911	0.0344374	0.091938	-0.063943	0.251555	45	2016	Miyazaki
-0.0568176	-0.209323	0.099524	0.0418149	-0.0766388	0.159078	-0.016019	-0.173064	0.146215	45	2017	Miyazaki
-0.110886	-0.269342	0.0553923	0.0276404	-0.087168	0.147024	0.067413	-0.095547	0.244036	45	2018	Miyazaki
0.0529739	-0.120004	0.222224	0.0496772	-0.0717593	0.171885	0.0247791	-0.134875	0.188439	45	2019	Miyazaki
0.132443	-0.0176688	0.282456	0.03579	-0.0731061	0.150685	-0.161061	-0.305874	-0.0187158	46	2000	Kagoshima
0.048576	-0.0911338	0.18766	0.0593378	-0.0494187	0.172124	-0.0222322	-0.149751	0.110303	46	2001	Kagoshima
0.0063761	-0.127112	0.140701	0.0075409	-0.0978122	0.112569	-0.0411549	-0.174568	0.099999	46	2002	Kagoshima
0.0727817	-0.0628349	0.212312	-0.00805632	-0.116992	0.0996771	-0.0387195	-0.182503	0.100561	46	2003	Kagoshima
-0.0102186	-0.147977	0.121112	-0.0206559	-0.128505	0.084824	-0.00727347	-0.144423	0.130758	46	2004	Kagoshima
-0.0313106	-0.158753	0.0922281	-0.0868674	-0.188178	0.0136485	0.0339544	-0.0968994	0.16985	46	2005	Kagoshima
0.00832341	-0.126583	0.145044	-0.0313727	-0.13395	0.0698258	-0.0439606	-0.178374	0.0889363	46	2006	Kagoshima
-0.0619169	-0.197528	0.0685299	0.0200869	-0.0838655	0.122489	0.0473259	-0.0811966	0.186808	46	2007	Kagoshima
0.0324701	-0.107587	0.171814	0.09607	-0.00577026	0.202271	-0.0186719	-0.150732	0.109854	46	2008	Kagoshima
-0.00359459	-0.13617	0.124659	-0.0774959	-0.179461	0.0212814	-0.0149482	-0.155276	0.120527	46	2009	Kagoshima
0.0335026	-0.0905728	0.161667	0.0053683	-0.0944438	0.0988281	-0.0102678	-0.145235	0.125301	46	2010	Kagoshima
-0.0544619	-0.18905	0.0857815	0.00796279	-0.0900841	0.109478	-0.0961791	-0.241021	0.046651	46	2011	Kagoshima
-0.0668742	-0.188255	0.0618326	-0.0144921	-0.112843	0.0864176	0.0324016	-0.0938155	0.165378	46	2012	Kagoshima
-0.0169526	-0.151097	0.117674	0.0179551	-0.0862783	0.1166	-0.0353217	-0.179161	0.109875	46	2013	Kagoshima
-0.0846476	-0.215393	0.0405364	0.0159738	-0.0809677	0.114843	0.0686264	-0.0740552	0.210634	46	2014	Kagoshima
-0.0745957	-0.209734	0.0583517	-0.0219958	-0.12318	0.0800857	0.0189325	-0.121967	0.160224	46	2015	Kagoshima
-0.0820538	-0.228075	0.0615347	0.0428252	-0.0590044	0.15087	0.0178019	-0.120117	0.167159	46	2016	Kagoshima
-0.00510736	-0.149264	0.136547	0.0316565	-0.0783693	0.137452	0.129137	-0.0118553	0.273788	46	2017	Kagoshima
-0.0770284	-0.227262	0.0632014	0.0431918	-0.065169	0.147552	0.102037	-0.0504476	0.248355	46	2018	Kagoshima
-0.0429257	-0.192547	0.111733	-0.0361658	-0.140598	0.0712985	0.0262369	-0.116139	0.178261	46	2019	Kagoshima
0.215853	0.0486162	0.38609	-0.0193278	-0.160408	0.115813	-0.12954	-0.300826	0.0353538	47	2000	Okinawa
0.109211	-0.0402259	0.260305	-0.0766907	-0.206516	0.0486306	-0.128138	-0.289539	0.0168335	47	2001	Okinawa
0.191041	0.0382613	0.354261	-0.0601925	-0.184241	0.0652779	-0.0852228	-0.24724	0.0779317	47	2002	Okinawa
0.141957	-0.00349191	0.297822	-0.0435406	-0.169683	0.0825498	-0.0231714	-0.186338	0.137322	47	2003	Okinawa
0.0704631	-0.0676077	0.214039	-0.0323072	-0.150399	0.0821852	-0.00314139	-0.15988	0.149905	47	2004	Okinawa
0.086265	-0.0456385	0.224834	-0.0860535	-0.204913	0.0280267	-0.036235	-0.191348	0.11396	47	2005	Okinawa
0.0423695	-0.103602	0.197505	-0.0263523	-0.143975	0.0909746	-0.0795263	-0.238757	0.0740596	47	2006	Okinawa
0.0624193	-0.079981	0.209098	0.0473344	-0.0661667	0.164953	-0.028981	-0.182932	0.120756	47	2007	Okinawa
0.0985358	-0.0446031	0.25344	-0.01401	-0.134617	0.105689	-0.0772001	-0.226607	0.0644173	47	2008	Okinawa
-0.0801385	-0.231746	0.0640915	0.0132499	-0.0945619	0.1303	-0.0687826	-0.22678	0.0762149	47	2009	Okinawa
-0.00275879	-0.140697	0.133314	-0.0368662	-0.148589	0.0742006	0.0685897	-0.0855735	0.233803	47	2010	Okinawa
-0.0725111	-0.219341	0.0724563	0.0671732	-0.0468558	0.176441	0.19488	0.0326508	0.37715	47	2011	Okinawa
0.0675445	-0.0644932	0.203664	0.0531665	-0.0601166	0.169713	0.0992982	-0.0468008	0.257328	47	2012	Okinawa
-0.0379172	-0.184724	0.105519	0.00981174	-0.100293	0.122613	-0.0572339	-0.208569	0.085297	47	2013	Okinawa
-0.184829	-0.342669	-0.0433517	0.0121292	-0.0996554	0.118516	-0.0149982	-0.162478	0.133593	47	2014	Okinawa
-0.132137	-0.276666	0.0112603	0.011115	-0.100858	0.122917	-0.00952394	-0.159732	0.145385	47	2015	Okinawa
-0.219622	-0.383696	-0.0614071	0.0786809	-0.0362773	0.197059	0.0531378	-0.103295	0.216191	47	2016	Okinawa
-0.146174	-0.303196	0.0124125	0.190634	0.073173	0.318143	0.0628845	-0.0913609	0.22194	47	2017	Okinawa
-0.275562	-0.439159	-0.114813	-0.0189597	-0.14167	0.0993333	-0.0607963	-0.222796	0.100507	47	2018	Okinawa
-0.344803	-0.516189	-0.171445	0.0655582	-0.0575572	0.188151	0.0632215	-0.0928638	0.221033	47	2019	Okinawa
NA	NA	NA	NA	NA	NA	NA	NA	NA	47	2020	Okinawa
