# Supplementary material for: Demographic Analysis of Mortality Changes Associated With the COVID‐19 Pandemic in Japan, 2020–2022
Source: Influenza Other Respir Viruses. 2025 Nov 27;19(12):e70196. doi: 10.1111/irv.70196 (PMC12981524; doi:10.1111/irv.70196)
Supplement: Supplementary file 4 — Data S3: Estimates of σψβ,tp, the standard deviation of ψβ∣a,tp. [file IRV-19-e70196-s008.xlsx]

## Sheet: Suppl_Data_3_sigma_re_beta
p1_median	p1_lower	p1_upper	p2_median	p2_lower	p2_upper	p3_median	p3_lower	p3_upper
0.155	0.119	0.207	0.104	0.078	0.14	0.13	0.097	0.173
0.12	0.091	0.163	0.099	0.075	0.133	0.107	0.079	0.144
0.116	0.087	0.155	0.097	0.073	0.129	0.12	0.09	0.162
0.116	0.087	0.155	0.104	0.078	0.139	0.137	0.102	0.184
0.115	0.087	0.155	0.091	0.07	0.124	0.117	0.087	0.16
0.098	0.073	0.134	0.087	0.066	0.116	0.113	0.084	0.152
0.117	0.087	0.157	0.091	0.069	0.121	0.115	0.085	0.157
0.108	0.081	0.146	0.09	0.068	0.12	0.106	0.077	0.144
0.117	0.087	0.159	0.093	0.072	0.127	0.102	0.075	0.142
0.111	0.083	0.15	0.087	0.066	0.115	0.114	0.085	0.153
0.101	0.077	0.137	0.086	0.065	0.116	0.115	0.085	0.155
0.123	0.093	0.162	0.085	0.065	0.115	0.131	0.097	0.177
0.098	0.074	0.132	0.09	0.068	0.12	0.102	0.075	0.142
0.118	0.089	0.158	0.089	0.067	0.119	0.108	0.08	0.147
0.108	0.081	0.149	0.086	0.064	0.116	0.113	0.084	0.153
0.112	0.083	0.149	0.087	0.066	0.117	0.108	0.08	0.145
0.141	0.108	0.185	0.093	0.069	0.124	0.122	0.091	0.167
0.127	0.096	0.17	0.099	0.075	0.134	0.114	0.084	0.153
0.144	0.108	0.192	0.096	0.074	0.129	0.124	0.09	0.167
0.174	0.135	0.227	0.1	0.077	0.134	0.112	0.083	0.153
