# Supplementary material for: Demographic Analysis of Mortality Changes Associated With the COVID‐19 Pandemic in Japan, 2020–2022
Source: Influenza Other Respir Viruses. 2025 Nov 27;19(12):e70196. doi: 10.1111/irv.70196 (PMC12981524; doi:10.1111/irv.70196)
Supplement: Supplementary file 5 — Data S4: Projected life expectancy at birth by prefecture during 2020–2022. [file IRV-19-e70196-s005.xlsx]

## Sheet: Suppl_Data_4_le_proj
pref	pref_idx	y2020_lwr	y2020_med	y2020_upr	y2021_lwr	y2021_med	y2021_upr	y2022_lwr	y2022_med	y2022_upr	y2020_obs	y2021_obs	y2022_obs	gap_2022_med	gap_2022_upr	gap_2022_lwr
hokkaido	1	84.1289	84.2842	84.4321	84.2463	84.4119	84.576	84.3578	84.5385	84.718	84.351	83.9846	83.5602	-0.978327	-0.797563	-1.1578
aomori	2	82.6352	82.9222	83.2178	82.7506	83.0563	83.3629	82.8739	83.1907	83.4928	83.1338	82.9538	82.6641	-0.526623	-0.209774	-0.828718
iwate	3	83.4615	83.7714	84.0681	83.5923	83.8984	84.2027	83.7105	84.0241	84.334	84.1237	84.1466	83.1501	-0.874002	-0.560408	-1.18384
miyagi	4	84.4405	84.6506	84.8612	84.5465	84.772	84.9938	84.6588	84.889	85.1279	84.8838	84.7415	84.2152	-0.67381	-0.443603	-0.912697
akita	5	83.6197	83.9526	84.2752	83.7406	84.0851	84.4107	83.8461	84.1948	84.5445	84.0266	83.9634	83.3893	-0.805436	-0.456727	-1.15512
yamagata	6	84.2769	84.5845	84.8733	84.3982	84.7103	85.0145	84.4974	84.8191	85.1354	84.4217	84.5591	83.9983	-0.820879	-0.499166	-1.13717
fukushima	7	83.638	83.8825	84.1244	83.7565	84.0101	84.249	83.862	84.1278	84.3848	83.9703	83.5824	83.2133	-0.914504	-0.648698	-1.17151
ibaraki	8	83.7049	83.9024	84.1053	83.8195	84.0301	84.2351	83.9379	84.1581	84.3784	83.9593	84.0069	83.3867	-0.771405	-0.551188	-0.99166
tochigi	9	83.7149	83.9517	84.1935	83.8174	84.0819	84.33	83.9383	84.2006	84.4599	84.1704	83.9723	83.3877	-0.812922	-0.550637	-1.07221
gunma	10	84.0104	84.2461	84.486	84.1222	84.3736	84.6135	84.2235	84.4908	84.7502	84.3231	83.98	83.6134	-0.877412	-0.61009	-1.13682
saitama	11	84.331	84.4587	84.588	84.4388	84.5803	84.7199	84.536	84.7002	84.8618	84.4438	84.3246	83.8232	-0.877059	-0.712804	-1.03868
chiba	12	84.342	84.4824	84.6213	84.4542	84.6084	84.7574	84.556	84.7265	84.8973	84.601	84.4977	83.8745	-0.851996	-0.681462	-1.02282
tokyo	13	84.8512	84.9501	85.0474	84.958	85.0708	85.1861	85.0494	85.1828	85.3231	85.0125	84.8264	84.4018	-0.781005	-0.647634	-0.921352
kanagawa	14	84.9385	85.0591	85.1715	85.053	85.1762	85.3096	85.1476	85.2952	85.4534	85.0907	84.9512	84.3955	-0.899687	-0.752081	-1.05794
niigata	15	84.2083	84.4325	84.6571	84.3265	84.5581	84.7882	84.4386	84.6797	84.9289	84.7255	84.4258	84.2182	-0.461513	-0.220438	-0.710739
toyama	16	84.6477	84.9564	85.2624	84.7612	85.0762	85.3884	84.8722	85.1877	85.5097	85.2144	84.8125	84.2853	-0.902367	-0.586883	-1.22432
ishikawa	17	84.8078	85.0953	85.3889	84.9161	85.2094	85.5174	85.0263	85.3317	85.6404	85.2773	85.2833	84.6614	-0.670377	-0.364928	-0.979057
fukui	18	84.6813	85.0235	85.3693	84.7823	85.1416	85.4876	84.8839	85.2511	85.6203	84.9372	85.1702	84.5359	-0.715258	-0.348052	-1.08438
yamanashi	19	84.3916	84.7473	85.1032	84.5143	84.8658	85.2241	84.6096	84.9874	85.3411	85.0311	85.026	84.4086	-0.578842	-0.200984	-0.932466
nagano	20	85.3075	85.5288	85.7599	85.4284	85.6489	85.8607	85.5171	85.7614	85.9969	85.5326	85.6658	85.1486	-0.612802	-0.368517	-0.848365
gifu	21	84.4468	84.6803	84.9017	84.5577	84.7963	85.0322	84.6616	84.9149	85.1631	85.0747	84.7285	84.2514	-0.663508	-0.410242	-0.911769
shizuoka	22	84.4638	84.6301	84.8076	84.5717	84.7532	84.9425	84.6794	84.8754	85.0756	84.5911	84.6836	84.1742	-0.701179	-0.505137	-0.90136
aichi	23	84.5963	84.7291	84.8525	84.7169	84.8521	84.9904	84.8127	84.9692	85.1238	84.7448	84.681	84.1797	-0.78944	-0.632949	-0.944065
mie	24	84.4818	84.7273	84.963	84.6093	84.8477	85.0901	84.7122	84.9629	85.2138	84.716	84.7376	84.4075	-0.555357	-0.304709	-0.806256
shiga	25	85.2338	85.5014	85.7695	85.3382	85.6179	85.8892	85.4328	85.7219	85.9982	85.7288	85.6102	85.1135	-0.608315	-0.319234	-0.884644
kyoto	26	85.1949	85.3919	85.594	85.301	85.5091	85.7075	85.3975	85.6271	85.8442	85.5582	85.3994	84.6561	-0.971078	-0.741459	-1.18809
osaka	27	84.1842	84.3056	84.4203	84.2899	84.4279	84.5581	84.3853	84.5471	84.7003	84.2727	84.0423	83.5425	-1.00461	-0.842793	-1.15784
hyogo	28	84.9496	85.091	85.233	85.052	85.2069	85.3616	85.1495	85.316	85.4878	85.0481	84.8084	84.6028	-0.713197	-0.546632	-0.884976
nara	29	85.1597	85.4446	85.7081	85.2681	85.56	85.8324	85.3743	85.6586	85.9469	85.4766	85.1968	84.6734	-0.985149	-0.700926	-1.27347
wakayama	30	83.9987	84.3152	84.6504	84.1046	84.4365	84.761	84.2207	84.5619	84.8989	84.4961	84.284	83.7212	-0.840766	-0.499555	-1.17776
tottori	31	84.0461	84.4631	84.869	84.1592	84.5939	85.0242	84.2877	84.7173	85.1499	85.347	84.7712	84.5046	-0.212617	0.216912	-0.645297
shimane	32	84.6416	85.0104	85.3918	84.7451	85.14	85.5209	84.8503	85.2599	85.6449	84.9768	85.0798	84.6496	-0.610333	-0.200694	-0.995313
okayama	33	85.0204	85.2539	85.4837	85.1331	85.3749	85.617	85.233	85.4899	85.7335	85.4022	85.1666	84.7045	-0.785375	-0.528511	-1.02896
hiroshima	34	84.8448	85.0517	85.2376	84.9706	85.176	85.3691	85.066	85.288	85.5068	85.3962	85.2012	84.6455	-0.642508	-0.420507	-0.861278
yamaguchi	35	84.1127	84.3909	84.6628	84.2383	84.5128	84.7937	84.3474	84.6367	84.9304	84.6467	84.4004	84.244	-0.392698	-0.103469	-0.686385
tokushima	36	84.1555	84.5118	84.8732	84.2577	84.6365	85.0024	84.3839	84.755	85.1133	84.4399	84.4622	84.151	-0.604032	-0.232934	-0.962311
kagawa	37	84.427	84.7713	85.0908	84.5556	84.879	85.209	84.6637	85.006	85.353	84.5954	84.8227	84.3872	-0.618774	-0.276452	-0.96582
ehime	38	84.1081	84.3909	84.6681	84.2325	84.5109	84.799	84.3417	84.6381	84.9292	84.579	84.3098	84.1082	-0.529943	-0.233508	-0.821015
kochi	39	84.1	84.4796	84.8467	84.1959	84.6054	84.9765	84.3183	84.7283	85.1214	84.6173	84.4701	83.7801	-0.94827	-0.53826	-1.34136
fukuoka	40	84.5796	84.7284	84.8833	84.6818	84.8506	85.0165	84.7905	84.9731	85.153	84.9462	84.6715	84.1565	-0.816631	-0.634051	-0.99655
saga	41	84.4701	84.8076	85.1404	84.5859	84.9307	85.2834	84.6766	85.0518	85.4024	84.9119	84.7534	84.3288	-0.723016	-0.347818	-1.07359
nagasaki	42	84.2601	84.5515	84.8311	84.3835	84.6727	84.9709	84.485	84.8034	85.1111	84.3582	84.3458	84.3975	-0.405925	-0.0875244	-0.713593
kumamoto	43	84.9897	85.2335	85.4683	85.1057	85.3515	85.6037	85.2023	85.4701	85.7303	85.3954	85.1966	84.467	-1.00316	-0.735345	-1.26335
oita	44	84.9186	85.2002	85.4835	85.0296	85.3238	85.6259	85.1346	85.4413	85.7463	85.2448	84.959	84.6349	-0.806388	-0.499662	-1.11131
miyazaki	45	84.5112	84.8148	85.1128	84.6189	84.9425	85.2586	84.7293	85.059	85.3895	84.403	84.4229	83.7352	-1.3238	-0.994048	-1.65425
kagoshima	46	84.1732	84.442	84.6934	84.309	84.5673	84.8436	84.399	84.6839	84.9714	84.3882	84.4905	83.8122	-0.871667	-0.58681	-1.15915
okinawa	47	84.1607	84.4701	84.7782	84.2831	84.6143	84.9247	84.4159	84.7511	85.0738	84.5672	83.9933	83.2533	-1.49787	-1.16262	-1.82052
