# Supplementary material for: Demographic Analysis of Mortality Changes Associated With the COVID‐19 Pandemic in Japan, 2020–2022
Source: Influenza Other Respir Viruses. 2025 Nov 27;19(12):e70196. doi: 10.1111/irv.70196 (PMC12981524; doi:10.1111/irv.70196)
Supplement: Supplementary file 6 — Data S5:Projected gaps between observed and projected deaths per 100,000 population by prefecture during 2020–2022. [file IRV-19-e70196-s003.xlsx]

## Sheet: Suppl_Data_5_death_proj
pref	pref_idx	y2020_lwr	y2020_med	y2020_upr	y2021_lwr	y2021_med	y2021_upr	y2022_lwr	y2022_med	y2022_upr	y2020_obs	y2021_obs	y2022_obs
hokkaido	1	66042.9	66755	67490.1	67007	67785	68575	67656.9	68561	69477	65118.3	69060.2	74476.1
aomori	2	18335	18702	19079	18510	18886	19278	18596	18994	19397	17916.4	18795.3	20127.5
iwate	3	17554	17902	18262	17721	18086	18457	17805	18190.5	18582	17214.1	17640.2	19351.8
miyagi	4	25209	25620.5	26063	25564	26009.5	26459	25807	26306	26782	24647.2	25910.7	28054.7
akita	5	15696	16018	16340	15820	16156	16503	15830	16193	16566	15388	16027.1	17264.4
yamagata	6	15566	15897	16247	15682	16015	16351	15684	16028	16396	15356.6	15760.8	16891.4
fukushima	7	24850	25283	25711	25003	25446	25882	25041.9	25506	25978	24529.9	25572.7	27408.4
ibaraki	8	33526	34031	34536	34031	34570	35089	34406	34995	35587.1	32952.3	33833.1	37276.5
tochigi	9	22252.9	22625	23027	22548	22954	23388	22729	23156	23610	21715.9	22724.8	25005.5
gunma	10	23237	23645	24068	23509	23938	24377	23637	24093	24564	23300.3	24317.2	26603
saitama	11	71079	71817.5	72550.1	72853	73720.5	74615.1	74565.9	75552.5	76532.1	70806.4	75208.1	82267.6
chiba	12	63103	63805	64514.1	64577.9	65404	66169.1	65961	66879	67770	62159.7	65281.7	72298.2
tokyo	13	123397	124460	125493	126107	127298	128490	128310	129807	131314	121298	127721	139339
kanagawa	14	85674.9	86514	87346	87863	88830	89801	89704	90815	91938.1	84656.8	89751.9	98875.6
niigata	15	30111	30579	31065	30336	30827	31337	30421	30948	31501	29472.3	31006	32329.4
toyama	16	13080	13378	13685	13217	13531	13846	13335	13658	13995	12988.5	13657.2	15059.6
ishikawa	17	12760	13055	13362	12920	13234	13546	13049	13376	13697	12728.5	13220.8	14323.2
fukui	18	9350	9597	9844.02	9422.98	9682	9943	9477.98	9732	9997.02	9291.32	9725.78	10524.2
yamanashi	19	9981	10237	10498	10064	10331	10603	10087	10377	10662	9801.85	10112.3	11095.6
nagano	20	26003	26436	26869	26288	26739	27183	26446	26929.5	27415	25442.1	26013.8	28516.8
gifu	21	23432	23844	24262.1	23780	24200	24652	23992	24446.5	24905	22733.2	24138.6	26188.3
shizuoka	22	42402	42947	43501	43091	43666	44308	43535	44192	44856	42217.1	43217.1	47358.9
aichi	23	71003.9	71751.5	72511.1	72572	73401	74220	73807	74808	75774	70563.5	73810.2	81227
mie	24	20872	21248	21636	21145	21542	21960.1	21307	21731	22159	20728.4	21650.2	23353
shiga	25	13298	13612	13923	13565	13878	14197	13747	14092	14420	13046.9	13681.2	15050.8
kyoto	26	27405	27833	28288	27950	28423	28909	28413	28915	29413	26876.3	28330.8	31507.3
osaka	27	92208.9	93093	93969	94252.9	95239	96207	96003	97221	98434.1	91704.4	97337.4	106336
hyogo	28	58896	59573	60237	60027.9	60766	61479	60981	61835	62669	58690.2	62013.5	66575.6
nara	29	14787	15106	15436	15087	15429	15754	15342	15694	16047	14686.8	15581	17174.7
wakayama	30	12674	12967	13271	12801	13098	13415	12874	13188	13503	12617.4	12936.7	14315.3
tottori	31	7471	7682	7907	7503	7738	7974	7518.98	7746.5	7993	7100.16	7608.78	8035.08
shimane	32	9508	9776	10032	9558	9817	10083	9571.97	9839	10108	9590.3	9855.91	10439.1
okayama	33	22100	22499	22894	22430	22844.5	23266.1	22669	23101	23549	21800.8	22868.8	24913.5
hiroshima	34	31242	31716	32174	31714	32231.5	32755	32079	32629	33190	30262.3	31790.7	34958
yamaguchi	35	18957	19318	19697	19112	19493	19871	19190.9	19606.5	20028	18487.8	19415.8	20697.2
tokushima	36	9972	10233	10500	10063	10330	10605	10104	10390	10655	9891.78	10470.4	10973.6
kagawa	37	12025	12309	12609	12120	12427	12720	12204.9	12503	12822	12190.2	12335.3	13558.8
ehime	38	18122	18485	18852	18281.9	18664	19034	18359	18761	19141	18046.7	18779.7	20003.1
kochi	39	10214	10479	10747	10299	10564	10845	10308	10586	10864	10003.7	10428.4	11477.8
fukuoka	40	54535	55136	55794	55347	56050	56760.1	56018	56793	57593.1	53306.1	56440.3	61334.5
saga	41	9862.98	10120	10383	9946.98	10221	10493	9997.92	10271	10553	9968.75	10150.1	11209.7
nagasaki	42	17481	17839.5	18198	17608	17970	18338	17654	18041	18431.1	17656.4	18257.5	19318.7
kumamoto	43	21684	22076	22485	21911	22321.5	22738	21998	22433	22878	21168.2	22104.2	24439.1
oita	44	14602	14919	15250	14763	15090	15435	14873	15223	15577	14452.3	15111.6	16274
miyazaki	45	13742	14043	14346	13862	14191	14516	13919	14256	14578	14148.4	14527.5	16119.2
kagoshima	46	21717	22101	22522	21813	22221.5	22644	21821	22250	22696	21513.6	21990.5	23937.1
okinawa	47	12325	12623	12923	12506	12812	13122	12608	12924	13238	12398.8	13590.2	15062.9
