# Supplementary material for: Demographic Analysis of Mortality Changes Associated With the COVID‐19 Pandemic in Japan, 2020–2022
Source: Influenza Other Respir Viruses. 2025 Nov 27;19(12):e70196. doi: 10.1111/irv.70196 (PMC12981524; doi:10.1111/irv.70196)
Supplement: Supplementary file 7 — Data S6: Projected life expectancy at birth by prefecture during 2020–2022 in the 5‐year baseline scenario. [file IRV-19-e70196-s004.xlsx]

## Sheet: Suppl_Data_6_le_proj_5y
pref	pref_idx	y2020_lwr	y2020_med	y2020_upr	y2021_lwr	y2021_med	y2021_upr	y2022_lwr	y2022_med	y2022_upr	y2020_obs	y2021_obs	y2022_obs	gap_2022_med	gap_2022_upr	gap_2022_lwr
hokkaido	1	84.3114	84.4297	84.5535	84.5134	84.6352	84.7512	84.7135	84.8321	84.9556	84.351	83.9846	83.5602	-1.27191	-1.15333	-1.39536
aomori	2	83.0134	83.2591	83.4912	83.2216	83.4687	83.7056	83.4422	83.6805	83.9166	83.1338	82.9538	82.6641	-1.01636	-0.778136	-1.25252
iwate	3	83.7617	84.0112	84.2482	83.981	84.2215	84.4655	84.1707	84.418	84.6549	84.1237	84.1466	83.1501	-1.26786	-1.02062	-1.50479
miyagi	4	84.6772	84.8496	85.0218	84.8728	85.048	85.2159	85.0603	85.2301	85.4007	84.8838	84.7415	84.2152	-1.01496	-0.845095	-1.18551
akita	5	83.8062	84.0738	84.3438	84.004	84.2803	84.5459	84.2035	84.4777	84.749	84.0266	83.9634	83.3893	-1.08834	-0.814127	-1.3597
yamagata	6	84.4451	84.7092	84.9485	84.6525	84.9057	85.1505	84.8417	85.0916	85.3404	84.4217	84.5591	83.9983	-1.09339	-0.84347	-1.34213
fukushima	7	83.8051	84	84.1918	84	84.2027	84.3951	84.202	84.4008	84.5977	83.9703	83.5824	83.2133	-1.18748	-0.98865	-1.3844
ibaraki	8	83.8968	84.0615	84.2171	84.0984	84.2627	84.4245	84.2982	84.4649	84.6265	83.9593	84.0069	83.3867	-1.0782	-0.911494	-1.23979
tochigi	9	83.8422	84.0399	84.2313	84.0493	84.246	84.4333	84.2462	84.438	84.6372	84.1704	83.9723	83.3877	-1.05034	-0.858481	-1.24957
gunma	10	84.2159	84.4251	84.615	84.4304	84.6236	84.8137	84.6246	84.8184	85.0036	84.3231	83.98	83.6134	-1.20498	-1.01117	-1.3902
saitama	11	84.4706	84.5722	84.6778	84.6645	84.7665	84.8668	84.8523	84.9558	85.0594	84.4438	84.3246	83.8232	-1.13261	-1.0291	-1.23627
chiba	12	84.5749	84.6807	84.7931	84.7673	84.8784	84.9877	84.9569	85.0701	85.1774	84.601	84.4977	83.8745	-1.1956	-1.08241	-1.30289
tokyo	13	84.9231	84.9986	85.0749	85.1091	85.1898	85.268	85.2953	85.3737	85.4521	85.0125	84.8264	84.4018	-0.971955	-0.893565	-1.05035
kanagawa	14	85.0186	85.1095	85.2022	85.2055	85.2967	85.39	85.3913	85.4842	85.5791	85.0907	84.9512	84.3955	-1.08867	-0.995832	-1.18361
niigata	15	84.5359	84.7114	84.8962	84.7272	84.9068	85.0786	84.924	85.1025	85.2815	84.7255	84.4258	84.2182	-0.884333	-0.705815	-1.06337
toyama	16	84.7081	84.9754	85.2274	84.8952	85.1672	85.4115	85.0951	85.3509	85.5998	85.2144	84.8125	84.2853	-1.06558	-0.809728	-1.31443
ishikawa	17	84.871	85.1109	85.3519	85.0502	85.3004	85.5273	85.2438	85.4826	85.7225	85.2773	85.2833	84.6614	-0.8212	-0.582417	-1.06116
fukui	18	84.9111	85.1994	85.4784	85.0974	85.3899	85.6738	85.2712	85.5633	85.8522	84.9372	85.1702	84.5359	-1.02744	-0.735267	-1.31634
yamanashi	19	84.6683	84.9486	85.23	84.8667	85.1482	85.4178	85.047	85.334	85.6163	85.0311	85.026	84.4086	-0.925432	-0.638416	-1.20767
nagano	20	85.4176	85.6023	85.7802	85.6086	85.7883	85.9637	85.7808	85.9711	86.144	85.5326	85.6658	85.1486	-0.822552	-0.63228	-0.995471
gifu	21	84.5518	84.7395	84.9268	84.7448	84.937	85.1181	84.9357	85.1236	85.3036	85.0747	84.7285	84.2514	-0.872201	-0.684369	-1.0522
shizuoka	22	84.6222	84.7681	84.9111	84.8191	84.9632	85.1042	85.007	85.154	85.2935	84.5911	84.6836	84.1742	-0.979759	-0.832799	-1.11931
aichi	23	84.6585	84.7601	84.8572	84.8501	84.9537	85.0547	85.0366	85.1379	85.2379	84.7448	84.681	84.1797	-0.958157	-0.856931	-1.05816
mie	24	84.4791	84.6746	84.8654	84.6727	84.8685	85.0659	84.8552	85.0555	85.2446	84.716	84.7376	84.4075	-0.648028	-0.447655	-0.837126
shiga	25	85.2645	85.4743	85.6905	85.45	85.6638	85.8765	85.6186	85.8341	86.0473	85.7288	85.6102	85.1135	-0.720588	-0.505072	-0.93376
kyoto	26	85.2134	85.3713	85.534	85.3982	85.5577	85.7218	85.5729	85.7379	85.8993	85.5582	85.3994	84.6561	-1.08182	-0.916846	-1.24321
osaka	27	84.24	84.3307	84.4263	84.4372	84.5304	84.6248	84.6272	84.7235	84.8184	84.2727	84.0423	83.5425	-1.18097	-1.08472	-1.2759
hyogo	28	84.9115	85.0228	85.137	85.0928	85.2108	85.3246	85.2792	85.3946	85.5088	85.0481	84.8084	84.6028	-0.791734	-0.676356	-0.905941
nara	29	85.1401	85.3565	85.5742	85.3236	85.5396	85.7586	85.4963	85.7142	85.926	85.4766	85.1968	84.6734	-1.04076	-0.822844	-1.25256
wakayama	30	83.9871	84.2533	84.5083	84.1855	84.4557	84.7079	84.3888	84.6512	84.9032	84.4961	84.284	83.7212	-0.930028	-0.667649	-1.18202
tottori	31	84.3165	84.6731	85.0174	84.5251	84.8718	85.2362	84.7291	85.0765	85.4115	85.347	84.7712	84.5046	-0.571883	-0.224404	-0.906839
shimane	32	84.7442	85.0667	85.3707	84.9538	85.2633	85.571	85.1376	85.4489	85.7654	84.9768	85.0798	84.6496	-0.799319	-0.488043	-1.11585
okayama	33	84.9961	85.1795	85.3666	85.177	85.3706	85.5562	85.3627	85.5544	85.7446	85.4022	85.1666	84.7045	-0.849948	-0.658243	-1.04014
hiroshima	34	84.9079	85.0653	85.2212	85.105	85.2604	85.4118	85.2885	85.446	85.5997	85.3962	85.2012	84.6455	-0.800477	-0.642993	-0.954152
yamaguchi	35	84.3251	84.5495	84.7646	84.5233	84.7488	84.9704	84.7183	84.9472	85.1605	84.6467	84.4004	84.244	-0.703184	-0.474359	-0.916578
tokushima	36	84.1854	84.4901	84.793	84.3811	84.6876	84.9978	84.5784	84.888	85.1702	84.4399	84.4622	84.151	-0.737013	-0.427477	-1.01925
kagawa	37	84.5915	84.8672	85.1329	84.7881	85.0559	85.314	84.9747	85.246	85.5195	84.5954	84.8227	84.3872	-0.858835	-0.587485	-1.13232
ehime	38	84.2165	84.4449	84.6694	84.4192	84.6441	84.8743	84.62	84.847	85.08	84.579	84.3098	84.1082	-0.738771	-0.511795	-0.97184
kochi	39	84.2689	84.5859	84.8864	84.4567	84.7864	85.0942	84.6587	84.9842	85.2992	84.6173	84.4701	83.7801	-1.20412	-0.878661	-1.51916
fukuoka	40	84.7149	84.8359	84.9558	84.9123	85.032	85.1517	85.1032	85.2253	85.3461	84.9462	84.6715	84.1565	-1.06885	-0.946736	-1.18964
saga	41	84.4782	84.761	85.0412	84.6825	84.9616	85.2509	84.8697	85.1534	85.4337	84.9119	84.7534	84.3288	-0.82464	-0.540962	-1.10496
nagasaki	42	84.3745	84.5961	84.8231	84.5647	84.7964	85.0299	84.7718	84.9976	85.2195	84.3582	84.3458	84.3975	-0.600137	-0.374301	-0.821976
kumamoto	43	85.0758	85.2753	85.471	85.266	85.4693	85.6607	85.463	85.6535	85.8453	85.3954	85.1966	84.467	-1.18654	-0.996074	-1.37834
oita	44	84.9285	85.1737	85.4116	85.1212	85.3646	85.6128	85.3039	85.5502	85.7883	85.2448	84.959	84.6349	-0.915272	-0.668977	-1.15331
miyazaki	45	84.4761	84.7376	84.999	84.681	84.9401	85.1875	84.8813	85.1323	85.3842	84.403	84.4229	83.7352	-1.39704	-1.14609	-1.64898
kagoshima	46	84.2271	84.4457	84.6589	84.4442	84.6521	84.8584	84.6404	84.8473	85.0553	84.3882	84.4905	83.8122	-1.0351	-0.828192	-1.2431
okinawa	47	84.5	84.7372	84.9833	84.7218	84.9609	85.1922	84.9235	85.1722	85.4126	84.5672	83.9933	83.2533	-1.91896	-1.67022	-2.15936
