# Supplementary material for: Demographic Analysis of Mortality Changes Associated With the COVID‐19 Pandemic in Japan, 2020–2022
Source: Influenza Other Respir Viruses. 2025 Nov 27;19(12):e70196. doi: 10.1111/irv.70196 (PMC12981524; doi:10.1111/irv.70196)
Supplement: Supplementary file 8 — Data S7: Projected gaps between observed and projected deaths per 100,000 population by prefecture during 2020–2022 in the 5‐year baseline scenario. [file IRV-19-e70196-s010.xlsx]

## Sheet: Suppl_Data_7_death_proj_5y
pref	pref_idx	y2020_lwr	y2020_med	y2020_upr	y2021_lwr	y2021_med	y2021_upr	y2022_lwr	y2022_med	y2022_upr	y2020_obs	y2021_obs	y2022_obs
hokkaido	1	65545	66112	66688	66248.9	66814.5	67372	66679	67262	67854.1	65118.3	69060.2	74476.1
aomori	2	17960	18254	18549	18062	18357.5	18653	18075	18379	18674	17916.4	18795.3	20127.5
iwate	3	17298	17591	17875	17398	17690	17982	17435.9	17715	18006	17214.1	17640.2	19351.8
miyagi	4	24909	25247	25587	25153	25507	25841	25340	25681.5	26026	24647.2	25910.7	28054.7
akita	5	15616	15870	16142	15685	15950	16216	15651	15920	16188	15388	16027.1	17264.4
yamagata	6	15488	15755	16026	15541	15804.5	16066	15492	15759	16017	15356.6	15760.8	16891.4
fukushima	7	24788	25132	25469	24849	25183	25524	24791	25129	25474	24529.9	25572.7	27408.4
ibaraki	8	33165	33552	33958.1	33518.9	33915	34318	33763	34158	34564	32952.3	33833.1	37276.5
tochigi	9	22162.9	22489	22812	22374	22698	23025	22475	22788	23135	21715.9	22724.8	25005.5
gunma	10	22999	23311	23646	23140	23486	23827	23203	23534	23863	23300.3	24317.2	26603
saitama	11	70668.9	71260	71833	72143	72751.5	73326	73521	74145	74755.1	70806.4	75208.1	82267.6
chiba	12	62303	62870	63418.1	63548	64117.5	64689	64645.9	65224.5	65795.1	62159.7	65281.7	72298.2
tokyo	13	123289	124068	124915	125433	126276	127087	127245	128116	128968	121298	127721	139339
kanagawa	14	85594	86272.5	86922	87448.9	88098	88763	88919	89608	90309.1	84656.8	89751.9	98875.6
niigata	15	29567	29951	30326	29689	30065	30434	29682	30058	30454	29472.3	31006	32329.4
toyama	16	13119	13360	13600	13214	13452	13700	13270	13517	13766	12988.5	13657.2	15059.6
ishikawa	17	12828	13062	13298	12931	13178	13415	13005	13260	13505	12728.5	13220.8	14323.2
fukui	18	9277.98	9479	9676.02	9311.98	9523	9730	9334	9531	9734	9291.32	9725.78	10524.2
yamanashi	19	9869	10082	10295	9921.98	10132	10350	9911.98	10130	10342	9801.85	10112.3	11095.6
nagano	20	25992	26328	26666	26161	26515	26856	26241	26588	26949	25442.1	26013.8	28516.8
gifu	21	23421	23743.5	24070	23656	23987	24325	23774	24114	24432	22733.2	24138.6	26188.3
shizuoka	22	42090	42533	42978	42619	43045.5	43522	42886.9	43346	43815.2	42217.1	43217.1	47358.9
aichi	23	71066	71649.5	72249	72308.9	72906	73501.1	73299	73921	74545	70563.5	73810.2	81227
mie	24	21038	21348.5	21663	21229	21542	21857	21301	21624	21938	20728.4	21650.2	23353
shiga	25	13391	13644	13907	13597	13846	14098	13734	13985	14244	13046.9	13681.2	15050.8
kyoto	26	27598	27958	28306	28044	28410	28769	28392	28756	29116	26876.3	28330.8	31507.3
osaka	27	92306.9	92970	93658	93911.8	94613	95288.1	95359.9	96069	96766	91704.4	97337.4	106336
hyogo	28	59461.9	59989	60505	60349	60897	61450	61105	61655	62201	58690.2	62013.5	66575.6
nara	29	14972	15238	15508	15223	15485	15735	15409	15678	15949	14686.8	15581	17174.7
wakayama	30	12812	13049	13301	12874	13120	13373	12897	13142	13383	12617.4	12936.7	14315.3
tottori	31	7406	7590	7777.02	7422.97	7617	7796	7419	7593	7781	7100.16	7608.78	8035.08
shimane	32	9541.97	9758	9965.02	9557	9762	9968	9530	9744	9946	9590.3	9855.91	10439.1
okayama	33	22358	22686	22999	22600	22930	23252	22744	23081	23413	21800.8	22868.8	24913.5
hiroshima	34	31337	31718	32087	31704	32069.5	32472	31923.9	32318	32715	30262.3	31790.7	34958
yamaguchi	35	18832.9	19130	19430	18930	19222	19508	18955	19238	19545	18487.8	19415.8	20697.2
tokushima	36	10044	10261	10477	10098	10311	10523	10108	10322	10531	9891.78	10470.4	10973.6
kagawa	37	12021	12251	12479	12073	12309	12540	12098	12338	12578	12190.2	12335.3	13558.8
ehime	38	18134	18430.5	18719	18241	18519	18815	18248	18527	18824	18046.7	18779.7	20003.1
kochi	39	10193	10406	10627	10241	10448	10670	10206	10419	10633	10003.7	10428.4	11477.8
fukuoka	40	54189	54721	55218	54848	55352	55867.1	55278.9	55814	56345	53306.1	56440.3	61334.5
saga	41	9950.97	10168	10381	10000	10221	10437	10006	10226	10443	9968.75	10150.1	11209.7
nagasaki	42	17522	17806	18092	17566	17857	18140	17562	17844.5	18137	17656.4	18257.5	19318.7
kumamoto	43	21680	21998	22307	21842	22156	22472	21852	22169	22488	21168.2	22104.2	24439.1
oita	44	14716	14963	15227	14803	15074	15339	14861	15137	15399	14452.3	15111.6	16274
miyazaki	45	13893	14147	14389	13975	14228	14478	13969	14228.5	14482	14148.4	14527.5	16119.2
kagoshima	46	21811	22137	22447	21827	22157	22487	21773	22090	22415	21513.6	21990.5	23937.1
okinawa	47	12143	12382	12613	12264	12498	12728	12309	12549	12786	12398.8	13590.2	15062.9
