# Supplementary material for: Demographic Analysis of Mortality Changes Associated With the COVID‐19 Pandemic in Japan, 2020–2022
Source: Influenza Other Respir Viruses. 2025 Nov 27;19(12):e70196. doi: 10.1111/irv.70196 (PMC12981524; doi:10.1111/irv.70196)
Supplement: Supplementary file 9 — Data S8: Posterior predictive checks for death counts by prefecture, age group, and year for 2000–2019. [file IRV-19-e70196-s009.xlsx]

## Sheet: Suppl_Data_8_ppc
pref_idx	pref_name	year	age_group	95PrI_lwr	95PrI_med	95PrI_upr	obs	in95
1	Hokkaido	2000	100+	119	143	168	115	FALSE
1	Hokkaido	2000	100+	43	58	73	66	TRUE
1	Hokkaido	2000	100+	25	37	50	42	TRUE
1	Hokkaido	2000	100+	23	34	48	35	TRUE
1	Hokkaido	2000	100+	99	121	143	139	TRUE
1	Hokkaido	2000	100+	169	197	228	219	TRUE
1	Hokkaido	2000	100+	206	239	273	260	TRUE
1	Hokkaido	2000	100+	240	274	309	266	TRUE
1	Hokkaido	2000	100+	334	373	414	345	TRUE
1	Hokkaido	2000	100+	509	558	610	502	FALSE
1	Hokkaido	2000	100+	992	1060	1127	994	TRUE
1	Hokkaido	2000	100+	1705	1793	1885	1850	TRUE
1	Hokkaido	2000	100+	2059	2157	2253	2115	TRUE
1	Hokkaido	2000	100+	2821	2935	3051	2986	TRUE
1	Hokkaido	2000	100+	4152	4307	4459	4191	TRUE
1	Hokkaido	2000	100+	5441	5614	5788	5458	TRUE
1	Hokkaido	2000	100+	5962	6148	6334	6164	TRUE
1	Hokkaido	2000	100+	6130	6299	6461	6609	FALSE
1	Hokkaido	2000	100+	5805	5971	6135	6129	TRUE
1	Hokkaido	2000	100+	3530	3649	3772	3657	TRUE
1	Hokkaido	2000	100+	1143	1211	1283	1177	TRUE
1	Hokkaido	2000	100+	174	202	232	191	TRUE
1	Hokkaido	2001	100+	112	134	157	152	TRUE
1	Hokkaido	2001	100+	39	52	68	48	TRUE
1	Hokkaido	2001	100+	22	33	45	34	TRUE
1	Hokkaido	2001	100+	20	31	43	39	TRUE
1	Hokkaido	2001	100+	88	109	131	106	TRUE
1	Hokkaido	2001	100+	153	179	208	205	TRUE
1	Hokkaido	2001	100+	194	224	256	193	FALSE
1	Hokkaido	2001	100+	232	265	301	267	TRUE
1	Hokkaido	2001	100+	310	346	385	372	TRUE
1	Hokkaido	2001	100+	473	520	570	502	TRUE
1	Hokkaido	2001	100+	883	948	1012	962	TRUE
1	Hokkaido	2001	100+	1726	1815	1903	1777	TRUE
1	Hokkaido	2001	100+	1899	1993	2086	1984	TRUE
1	Hokkaido	2001	100+	2712	2826	2940	2779	TRUE
1	Hokkaido	2001	100+	4036	4188	4335	4140	TRUE
1	Hokkaido	2001	100+	5406	5570	5749	5466	TRUE
1	Hokkaido	2001	100+	6130	6309	6498	6318	TRUE
1	Hokkaido	2001	100+	6298	6466	6637	6600	TRUE
1	Hokkaido	2001	100+	6011	6174	6340	6301	TRUE
1	Hokkaido	2001	100+	3859	3984	4110	3943	TRUE
1	Hokkaido	2001	100+	1249	1320	1394	1303	TRUE
1	Hokkaido	2001	100+	208	237	267	251	TRUE
1	Hokkaido	2002	100+	106	128	152	114	TRUE
1	Hokkaido	2002	100+	34	48	63	56	TRUE
1	Hokkaido	2002	100+	19	30	41	32	TRUE
1	Hokkaido	2002	100+	18	28	39	37	TRUE
1	Hokkaido	2002	100+	79	99	120	110	TRUE
1	Hokkaido	2002	100+	147	174	202	156	TRUE
1	Hokkaido	2002	100+	191	222	256	246	TRUE
1	Hokkaido	2002	100+	236	269	304	279	TRUE
1	Hokkaido	2002	100+	304	341	379	363	TRUE
1	Hokkaido	2002	100+	464	511	558	529	TRUE
1	Hokkaido	2002	100+	819	881	943	905	TRUE
1	Hokkaido	2002	100+	1671	1759	1845	1715	TRUE
1	Hokkaido	2002	100+	1909	2001	2096	1987	TRUE
1	Hokkaido	2002	100+	2717	2829	2948	2737	TRUE
1	Hokkaido	2002	100+	3924	4069	4214	4045	TRUE
1	Hokkaido	2002	100+	5334	5501	5668	5479	TRUE
1	Hokkaido	2002	100+	6335	6516	6702	6538	TRUE
1	Hokkaido	2002	100+	6531	6705	6881	6766	TRUE
1	Hokkaido	2002	100+	6186	6364	6537	6436	TRUE
1	Hokkaido	2002	100+	4186	4315	4451	4174	FALSE
1	Hokkaido	2002	100+	1432	1512	1592	1434	TRUE
1	Hokkaido	2002	100+	244	278	312	281	TRUE
1	Hokkaido	2003	100+	102	123	147	133	TRUE
1	Hokkaido	2003	100+	33	46	60	38	TRUE
1	Hokkaido	2003	100+	19	29	40	32	TRUE
1	Hokkaido	2003	100+	17	27	38	22	TRUE
1	Hokkaido	2003	100+	76	94	114	85	TRUE
1	Hokkaido	2003	100+	148	175	203	156	TRUE
1	Hokkaido	2003	100+	193	224	256	243	TRUE
1	Hokkaido	2003	100+	244	279	315	297	TRUE
1	Hokkaido	2003	100+	312	351	390	337	TRUE
1	Hokkaido	2003	100+	471	518	567	537	TRUE
1	Hokkaido	2003	100+	785	846	908	874	TRUE
1	Hokkaido	2003	100+	1616	1698	1783	1727	TRUE
1	Hokkaido	2003	100+	2024	2124	2223	2060	TRUE
1	Hokkaido	2003	100+	2750	2864	2980	2828	TRUE
1	Hokkaido	2003	100+	3908	4051	4196	4010	TRUE
1	Hokkaido	2003	100+	5404	5580	5753	5489	TRUE
1	Hokkaido	2003	100+	6634	6827	7018	6773	TRUE
1	Hokkaido	2003	100+	6890	7067	7244	7127	TRUE
1	Hokkaido	2003	100+	6443	6622	6796	6816	FALSE
1	Hokkaido	2003	100+	4507	4640	4778	4709	TRUE
1	Hokkaido	2003	100+	1641	1724	1810	1722	TRUE
1	Hokkaido	2003	100+	296	332	371	326	TRUE
1	Hokkaido	2004	100+	97	119	143	142	TRUE
1	Hokkaido	2004	100+	30	43	56	45	TRUE
1	Hokkaido	2004	100+	16	25	36	24	TRUE
1	Hokkaido	2004	100+	14	23	34	19	TRUE
1	Hokkaido	2004	100+	68	86	105	91	TRUE
1	Hokkaido	2004	100+	143	169	197	175	TRUE
1	Hokkaido	2004	100+	187	216	250	202	TRUE
1	Hokkaido	2004	100+	246	280	316	302	TRUE
1	Hokkaido	2004	100+	316	354	395	380	TRUE
1	Hokkaido	2004	100+	469	515	564	546	TRUE
1	Hokkaido	2004	100+	759	819	881	853	TRUE
1	Hokkaido	2004	100+	1508	1593	1675	1615	TRUE
1	Hokkaido	2004	100+	2142	2240	2338	2193	TRUE
1	Hokkaido	2004	100+	2815	2934	3050	2881	TRUE
1	Hokkaido	2004	100+	3735	3874	4020	3818	TRUE
1	Hokkaido	2004	100+	5389	5565	5739	5558	TRUE
1	Hokkaido	2004	100+	6982	7176	7370	7094	TRUE
1	Hokkaido	2004	100+	7349	7527	7707	7547	TRUE
1	Hokkaido	2004	100+	6581	6755	6924	6812	TRUE
1	Hokkaido	2004	100+	4772	4914	5060	4861	TRUE
1	Hokkaido	2004	100+	1834	1922	2017	1878	TRUE
1	Hokkaido	2004	100+	337	377	417	386	TRUE
1	Hokkaido	2005	100+	94	115	138	115	TRUE
1	Hokkaido	2005	100+	31	44	57	60	FALSE
1	Hokkaido	2005	100+	17	26	37	33	TRUE
1	Hokkaido	2005	100+	15	25	36	19	TRUE
1	Hokkaido	2005	100+	68	86	106	80	TRUE
1	Hokkaido	2005	100+	144	170	197	175	TRUE
1	Hokkaido	2005	100+	183	213	244	208	TRUE
1	Hokkaido	2005	100+	256	292	327	292	TRUE
1	Hokkaido	2005	100+	324	363	403	390	TRUE
1	Hokkaido	2005	100+	480	528	576	535	TRUE
1	Hokkaido	2005	100+	755	813	872	747	FALSE
1	Hokkaido	2005	100+	1438	1520	1601	1523	TRUE
1	Hokkaido	2005	100+	2336	2444	2552	2383	TRUE
1	Hokkaido	2005	100+	2837	2951	3068	2997	TRUE
1	Hokkaido	2005	100+	3800	3947	4095	3833	TRUE
1	Hokkaido	2005	100+	5581	5752	5932	5801	TRUE
1	Hokkaido	2005	100+	7254	7451	7652	7491	TRUE
1	Hokkaido	2005	100+	7854	8041	8230	8015	TRUE
1	Hokkaido	2005	100+	7092	7269	7452	7306	TRUE
1	Hokkaido	2005	100+	5109	5252	5400	5411	FALSE
1	Hokkaido	2005	100+	2059	2157	2256	2262	FALSE
1	Hokkaido	2005	100+	383	423	465	393	TRUE
1	Hokkaido	2006	100+	85	105	126	116	TRUE
1	Hokkaido	2006	100+	29	41	54	49	TRUE
1	Hokkaido	2006	100+	15	25	36	36	TRUE
1	Hokkaido	2006	100+	15	25	35	27	TRUE
1	Hokkaido	2006	100+	62	79	97	94	TRUE
1	Hokkaido	2006	100+	138	164	191	172	TRUE
1	Hokkaido	2006	100+	171	201	232	218	TRUE
1	Hokkaido	2006	100+	249	282	317	301	TRUE
1	Hokkaido	2006	100+	321	360	399	351	TRUE
1	Hokkaido	2006	100+	453	498	545	523	TRUE
1	Hokkaido	2006	100+	708	767	826	795	TRUE
1	Hokkaido	2006	100+	1292	1369	1446	1429	TRUE
1	Hokkaido	2006	100+	2388	2492	2599	2365	FALSE
1	Hokkaido	2006	100+	2662	2774	2894	2702	TRUE
1	Hokkaido	2006	100+	3716	3857	4002	3806	TRUE
1	Hokkaido	2006	100+	5443	5613	5783	5600	TRUE
1	Hokkaido	2006	100+	7197	7399	7602	7462	TRUE
1	Hokkaido	2006	100+	8092	8282	8479	8151	TRUE
1	Hokkaido	2006	100+	7371	7560	7752	7662	TRUE
1	Hokkaido	2006	100+	5374	5526	5678	5589	TRUE
1	Hokkaido	2006	100+	2294	2392	2494	2386	TRUE
1	Hokkaido	2006	100+	428	471	516	475	TRUE
1	Hokkaido	2007	100+	85	104	126	111	TRUE
1	Hokkaido	2007	100+	25	37	49	39	TRUE
1	Hokkaido	2007	100+	14	22	33	18	TRUE
1	Hokkaido	2007	100+	13	21	31	20	TRUE
1	Hokkaido	2007	100+	56	72	89	83	TRUE
1	Hokkaido	2007	100+	130	155	180	152	TRUE
1	Hokkaido	2007	100+	160	188	219	194	TRUE
1	Hokkaido	2007	100+	233	267	301	233	TRUE
1	Hokkaido	2007	100+	323	361	405	346	TRUE
1	Hokkaido	2007	100+	443	488	535	516	TRUE
1	Hokkaido	2007	100+	696	753	808	770	TRUE
1	Hokkaido	2007	100+	1200	1273	1347	1274	TRUE
1	Hokkaido	2007	100+	2353	2457	2562	2465	TRUE
1	Hokkaido	2007	100+	2675	2790	2906	2856	TRUE
1	Hokkaido	2007	100+	3656	3798	3938	3803	TRUE
1	Hokkaido	2007	100+	5413	5586	5768	5513	TRUE
1	Hokkaido	2007	100+	7411	7611	7812	7535	TRUE
1	Hokkaido	2007	100+	8491	8688	8888	8723	TRUE
1	Hokkaido	2007	100+	7725	7917	8118	7994	TRUE
1	Hokkaido	2007	100+	5641	5794	5953	5841	TRUE
1	Hokkaido	2007	100+	2475	2582	2693	2521	TRUE
1	Hokkaido	2007	100+	483	531	579	531	TRUE
1	Hokkaido	2008	100+	78	98	118	99	TRUE
1	Hokkaido	2008	100+	25	37	50	26	TRUE
1	Hokkaido	2008	100+	14	23	34	31	TRUE
1	Hokkaido	2008	100+	15	24	34	26	TRUE
1	Hokkaido	2008	100+	54	70	87	68	TRUE
1	Hokkaido	2008	100+	130	155	182	189	FALSE
1	Hokkaido	2008	100+	161	189	218	173	TRUE
1	Hokkaido	2008	100+	232	264	299	262	TRUE
1	Hokkaido	2008	100+	329	368	408	374	TRUE
1	Hokkaido	2008	100+	447	491	538	477	TRUE
1	Hokkaido	2008	100+	687	742	800	734	TRUE
1	Hokkaido	2008	100+	1125	1194	1268	1159	TRUE
1	Hokkaido	2008	100+	2232	2332	2431	2323	TRUE
1	Hokkaido	2008	100+	2847	2960	3078	2955	TRUE
1	Hokkaido	2008	100+	3696	3835	3975	3876	TRUE
1	Hokkaido	2008	100+	5340	5501	5675	5436	TRUE
1	Hokkaido	2008	100+	7404	7610	7808	7635	TRUE
1	Hokkaido	2008	100+	8799	9010	9214	9073	TRUE
1	Hokkaido	2008	100+	8133	8334	8535	8427	TRUE
1	Hokkaido	2008	100+	5966	6123	6283	6151	TRUE
1	Hokkaido	2008	100+	2712	2826	2938	2902	TRUE
1	Hokkaido	2008	100+	571	623	676	638	TRUE
1	Hokkaido	2009	100+	75	94	113	89	TRUE
1	Hokkaido	2009	100+	23	33	45	27	TRUE
1	Hokkaido	2009	100+	12	20	30	27	TRUE
1	Hokkaido	2009	100+	12	20	30	17	TRUE
1	Hokkaido	2009	100+	48	64	81	65	TRUE
1	Hokkaido	2009	100+	111	134	158	141	TRUE
1	Hokkaido	2009	100+	140	166	194	157	TRUE
1	Hokkaido	2009	100+	201	232	264	218	TRUE
1	Hokkaido	2009	100+	311	349	389	367	TRUE
1	Hokkaido	2009	100+	423	468	512	504	TRUE
1	Hokkaido	2009	100+	649	702	758	698	TRUE
1	Hokkaido	2009	100+	1047	1113	1181	1193	FALSE
1	Hokkaido	2009	100+	2026	2126	2222	2230	FALSE
1	Hokkaido	2009	100+	2877	2995	3108	2886	TRUE
1	Hokkaido	2009	100+	3664	3805	3947	3839	TRUE
1	Hokkaido	2009	100+	5201	5366	5535	5342	TRUE
1	Hokkaido	2009	100+	7469	7674	7886	7503	TRUE
1	Hokkaido	2009	100+	9115	9318	9528	9329	TRUE
1	Hokkaido	2009	100+	8646	8844	9048	8846	TRUE
1	Hokkaido	2009	100+	6087	6247	6406	6280	TRUE
1	Hokkaido	2009	100+	2845	2954	3066	2902	TRUE
1	Hokkaido	2009	100+	621	674	728	640	TRUE
1	Hokkaido	2010	100+	72	91	110	84	TRUE
1	Hokkaido	2010	100+	23	34	46	42	TRUE
1	Hokkaido	2010	100+	13	21	31	19	TRUE
1	Hokkaido	2010	100+	13	22	32	18	TRUE
1	Hokkaido	2010	100+	49	65	82	53	TRUE
1	Hokkaido	2010	100+	111	134	160	122	TRUE
1	Hokkaido	2010	100+	142	169	195	180	TRUE
1	Hokkaido	2010	100+	199	230	262	256	TRUE
1	Hokkaido	2010	100+	320	359	401	323	TRUE
1	Hokkaido	2010	100+	430	475	522	455	TRUE
1	Hokkaido	2010	100+	656	712	769	700	TRUE
1	Hokkaido	2010	100+	1026	1091	1159	1146	TRUE
1	Hokkaido	2010	100+	1911	2005	2099	2066	TRUE
1	Hokkaido	2010	100+	3148	3275	3400	3254	TRUE
1	Hokkaido	2010	100+	3681	3817	3958	3852	TRUE
1	Hokkaido	2010	100+	5166	5331	5496	5298	TRUE
1	Hokkaido	2010	100+	7572	7775	7986	7722	TRUE
1	Hokkaido	2010	100+	9442	9648	9856	9727	TRUE
1	Hokkaido	2010	100+	9237	9450	9661	9397	TRUE
1	Hokkaido	2010	100+	6584	6749	6915	6775	TRUE
1	Hokkaido	2010	100+	3089	3204	3326	3211	TRUE
1	Hokkaido	2010	100+	729	788	848	780	TRUE
1	Hokkaido	2011	100+	69	88	107	84	TRUE
1	Hokkaido	2011	100+	24	35	48	27	TRUE
1	Hokkaido	2011	100+	14	22	32	15	TRUE
1	Hokkaido	2011	100+	14	23	34	19	TRUE
1	Hokkaido	2011	100+	50	66	83	66	TRUE
1	Hokkaido	2011	100+	104	127	151	116	TRUE
1	Hokkaido	2011	100+	133	159	186	176	TRUE
1	Hokkaido	2011	100+	188	218	250	214	TRUE
1	Hokkaido	2011	100+	308	346	385	349	TRUE
1	Hokkaido	2011	100+	430	476	523	459	TRUE
1	Hokkaido	2011	100+	627	680	736	727	TRUE
1	Hokkaido	2011	100+	991	1056	1123	1030	TRUE
1	Hokkaido	2011	100+	1757	1844	1931	1842	TRUE
1	Hokkaido	2011	100+	3319	3444	3575	3392	TRUE
1	Hokkaido	2011	100+	3618	3757	3897	3846	TRUE
1	Hokkaido	2011	100+	5182	5346	5514	5213	TRUE
1	Hokkaido	2011	100+	7522	7728	7941	7702	TRUE
1	Hokkaido	2011	100+	9721	9934	10155	10032	TRUE
1	Hokkaido	2011	100+	9839	10064	10285	10188	TRUE
1	Hokkaido	2011	100+	7066	7239	7419	7271	TRUE
1	Hokkaido	2011	100+	3326	3450	3569	3409	TRUE
1	Hokkaido	2011	100+	816	879	940	898	TRUE
1	Hokkaido	2012	100+	67	84	104	88	TRUE
1	Hokkaido	2012	100+	23	34	47	29	TRUE
1	Hokkaido	2012	100+	13	21	31	27	TRUE
1	Hokkaido	2012	100+	14	23	32	28	TRUE
1	Hokkaido	2012	100+	47	62	79	61	TRUE
1	Hokkaido	2012	100+	97	119	142	144	FALSE
1	Hokkaido	2012	100+	124	149	175	146	TRUE
1	Hokkaido	2012	100+	173	202	232	181	TRUE
1	Hokkaido	2012	100+	290	325	365	315	TRUE
1	Hokkaido	2012	100+	427	471	516	483	TRUE
1	Hokkaido	2012	100+	605	657	712	654	TRUE
1	Hokkaido	2012	100+	960	1024	1091	961	TRUE
1	Hokkaido	2012	100+	1615	1704	1792	1761	TRUE
1	Hokkaido	2012	100+	3231	3356	3484	3320	TRUE
1	Hokkaido	2012	100+	3668	3804	3951	3791	TRUE
1	Hokkaido	2012	100+	5210	5383	5551	5288	TRUE
1	Hokkaido	2012	100+	7501	7710	7927	7598	TRUE
1	Hokkaido	2012	100+	9924	10143	10361	10423	FALSE
1	Hokkaido	2012	100+	10326	10559	10793	10623	TRUE
1	Hokkaido	2012	100+	7497	7672	7850	7706	TRUE
1	Hokkaido	2012	100+	3531	3656	3784	3551	TRUE
1	Hokkaido	2012	100+	871	936	1002	950	TRUE
1	Hokkaido	2013	100+	65	83	102	85	TRUE
1	Hokkaido	2013	100+	21	32	44	27	TRUE
1	Hokkaido	2013	100+	12	20	29	13	TRUE
1	Hokkaido	2013	100+	12	21	30	20	TRUE
1	Hokkaido	2013	100+	44	59	75	52	TRUE
1	Hokkaido	2013	100+	90	111	133	104	TRUE
1	Hokkaido	2013	100+	114	137	163	122	TRUE
1	Hokkaido	2013	100+	160	187	215	183	TRUE
1	Hokkaido	2013	100+	269	304	341	326	TRUE
1	Hokkaido	2013	100+	421	464	510	429	TRUE
1	Hokkaido	2013	100+	597	648	702	619	TRUE
1	Hokkaido	2013	100+	937	1002	1068	1028	TRUE
1	Hokkaido	2013	100+	1514	1594	1673	1626	TRUE
1	Hokkaido	2013	100+	3048	3171	3296	3203	TRUE
1	Hokkaido	2013	100+	3810	3953	4104	3882	TRUE
1	Hokkaido	2013	100+	5202	5371	5536	5265	TRUE
1	Hokkaido	2013	100+	7542	7752	7957	7662	TRUE
1	Hokkaido	2013	100+	10178	10398	10625	10547	TRUE
1	Hokkaido	2013	100+	10824	11064	11297	11250	TRUE
1	Hokkaido	2013	100+	7907	8086	8274	8229	TRUE
1	Hokkaido	2013	100+	3697	3828	3961	3872	TRUE
1	Hokkaido	2013	100+	913	978	1043	949	TRUE
1	Hokkaido	2014	100+	60	76	94	61	TRUE
1	Hokkaido	2014	100+	20	31	42	23	TRUE
1	Hokkaido	2014	100+	11	19	28	18	TRUE
1	Hokkaido	2014	100+	12	20	30	28	TRUE
1	Hokkaido	2014	100+	42	56	72	49	TRUE
1	Hokkaido	2014	100+	87	108	129	98	TRUE
1	Hokkaido	2014	100+	110	133	158	130	TRUE
1	Hokkaido	2014	100+	152	179	209	194	TRUE
1	Hokkaido	2014	100+	252	287	322	279	TRUE
1	Hokkaido	2014	100+	419	462	506	465	TRUE
1	Hokkaido	2014	100+	588	640	693	651	TRUE
1	Hokkaido	2014	100+	904	967	1032	912	TRUE
1	Hokkaido	2014	100+	1425	1507	1588	1533	TRUE
1	Hokkaido	2014	100+	2838	2951	3073	2928	TRUE
1	Hokkaido	2014	100+	3947	4090	4241	4049	TRUE
1	Hokkaido	2014	100+	5194	5359	5527	5427	TRUE
1	Hokkaido	2014	100+	7290	7484	7681	7570	TRUE
1	Hokkaido	2014	100+	10220	10436	10658	10364	TRUE
1	Hokkaido	2014	100+	11179	11412	11647	11440	TRUE
1	Hokkaido	2014	100+	8464	8652	8843	8733	TRUE
1	Hokkaido	2014	100+	3805	3939	4073	4043	TRUE
1	Hokkaido	2014	100+	1008	1077	1149	1080	TRUE
1	Hokkaido	2015	100+	56	72	89	73	TRUE
1	Hokkaido	2015	100+	19	29	41	30	TRUE
1	Hokkaido	2015	100+	10	18	27	15	TRUE
1	Hokkaido	2015	100+	11	19	29	16	TRUE
1	Hokkaido	2015	100+	40	54	69	59	TRUE
1	Hokkaido	2015	100+	80	99	119	102	TRUE
1	Hokkaido	2015	100+	96	118	142	123	TRUE
1	Hokkaido	2015	100+	140	164	191	172	TRUE
1	Hokkaido	2015	100+	226	258	291	239	TRUE
1	Hokkaido	2015	100+	398	442	486	433	TRUE
1	Hokkaido	2015	100+	560	611	664	580	TRUE
1	Hokkaido	2015	100+	874	937	1001	967	TRUE
1	Hokkaido	2015	100+	1341	1419	1497	1394	TRUE
1	Hokkaido	2015	100+	2574	2683	2795	2727	TRUE
1	Hokkaido	2015	100+	4201	4346	4500	4303	TRUE
1	Hokkaido	2015	100+	5066	5227	5392	5390	TRUE
1	Hokkaido	2015	100+	7111	7317	7515	7335	TRUE
1	Hokkaido	2015	100+	10350	10572	10792	10532	TRUE
1	Hokkaido	2015	100+	11576	11812	12045	11761	TRUE
1	Hokkaido	2015	100+	9007	9198	9401	9000	FALSE
1	Hokkaido	2015	100+	4041	4178	4315	4327	FALSE
1	Hokkaido	2015	100+	1061	1131	1201	1139	TRUE
1	Hokkaido	2016	100+	53	68	86	76	TRUE
1	Hokkaido	2016	100+	18	28	39	24	TRUE
1	Hokkaido	2016	100+	10	18	27	14	TRUE
1	Hokkaido	2016	100+	10	18	28	10	TRUE
1	Hokkaido	2016	100+	38	52	67	58	TRUE
1	Hokkaido	2016	100+	80	100	122	82	TRUE
1	Hokkaido	2016	100+	95	117	140	127	TRUE
1	Hokkaido	2016	100+	137	162	189	142	TRUE
1	Hokkaido	2016	100+	219	250	284	273	TRUE
1	Hokkaido	2016	100+	400	442	486	451	TRUE
1	Hokkaido	2016	100+	580	632	686	657	TRUE
1	Hokkaido	2016	100+	855	915	979	890	TRUE
1	Hokkaido	2016	100+	1313	1393	1473	1453	TRUE
1	Hokkaido	2016	100+	2423	2532	2642	2602	TRUE
1	Hokkaido	2016	100+	4406	4563	4720	4633	TRUE
1	Hokkaido	2016	100+	4813	4970	5126	5157	FALSE
1	Hokkaido	2016	100+	7133	7332	7526	7336	TRUE
1	Hokkaido	2016	100+	10537	10758	10985	10475	FALSE
1	Hokkaido	2016	100+	12010	12268	12522	12100	TRUE
1	Hokkaido	2016	100+	9578	9790	9994	9678	TRUE
1	Hokkaido	2016	100+	4414	4554	4697	4464	TRUE
1	Hokkaido	2016	100+	1118	1193	1268	1270	FALSE
1	Hokkaido	2017	100+	49	64	81	65	TRUE
1	Hokkaido	2017	100+	17	27	38	27	TRUE
1	Hokkaido	2017	100+	9	17	26	13	TRUE
1	Hokkaido	2017	100+	10	18	27	20	TRUE
1	Hokkaido	2017	100+	36	49	63	53	TRUE
1	Hokkaido	2017	100+	73	91	111	77	TRUE
1	Hokkaido	2017	100+	84	104	126	105	TRUE
1	Hokkaido	2017	100+	124	148	174	156	TRUE
1	Hokkaido	2017	100+	193	222	255	214	TRUE
1	Hokkaido	2017	100+	360	401	446	421	TRUE
1	Hokkaido	2017	100+	558	609	658	650	TRUE
1	Hokkaido	2017	100+	811	870	930	865	TRUE
1	Hokkaido	2017	100+	1243	1318	1394	1339	TRUE
1	Hokkaido	2017	100+	2190	2290	2400	2307	TRUE
1	Hokkaido	2017	100+	4332	4482	4639	4492	TRUE
1	Hokkaido	2017	100+	4855	5003	5167	5277	FALSE
1	Hokkaido	2017	100+	7035	7228	7427	7124	TRUE
1	Hokkaido	2017	100+	10457	10682	10917	10562	TRUE
1	Hokkaido	2017	100+	12394	12653	12903	12312	FALSE
1	Hokkaido	2017	100+	10093	10308	10520	10247	TRUE
1	Hokkaido	2017	100+	4722	4873	5022	4950	TRUE
1	Hokkaido	2017	100+	1196	1271	1349	1221	TRUE
1	Hokkaido	2018	100+	47	62	79	62	TRUE
1	Hokkaido	2018	100+	16	25	36	24	TRUE
1	Hokkaido	2018	100+	9	16	24	11	TRUE
1	Hokkaido	2018	100+	9	17	26	19	TRUE
1	Hokkaido	2018	100+	34	47	62	48	TRUE
1	Hokkaido	2018	100+	72	91	112	95	TRUE
1	Hokkaido	2018	100+	84	104	125	104	TRUE
1	Hokkaido	2018	100+	120	144	169	140	TRUE
1	Hokkaido	2018	100+	189	219	251	217	TRUE
1	Hokkaido	2018	100+	356	396	437	385	TRUE
1	Hokkaido	2018	100+	577	628	680	636	TRUE
1	Hokkaido	2018	100+	821	884	945	924	TRUE
1	Hokkaido	2018	100+	1256	1330	1407	1367	TRUE
1	Hokkaido	2018	100+	2093	2191	2291	2265	TRUE
1	Hokkaido	2018	100+	4120	4269	4421	4380	TRUE
1	Hokkaido	2018	100+	5120	5280	5438	5382	TRUE
1	Hokkaido	2018	100+	7141	7350	7560	7469	TRUE
1	Hokkaido	2018	100+	10661	10886	11119	10484	FALSE
1	Hokkaido	2018	100+	12839	13091	13358	12878	TRUE
1	Hokkaido	2018	100+	10714	10925	11141	10866	TRUE
1	Hokkaido	2018	100+	5059	5218	5376	5119	TRUE
1	Hokkaido	2018	100+	1288	1366	1450	1352	TRUE
1	Hokkaido	2019	100+	43	58	74	64	TRUE
1	Hokkaido	2019	100+	15	24	35	37	FALSE
1	Hokkaido	2019	100+	8	16	24	13	TRUE
1	Hokkaido	2019	100+	9	16	25	15	TRUE
1	Hokkaido	2019	100+	33	46	61	37	TRUE
1	Hokkaido	2019	100+	70	89	109	102	TRUE
1	Hokkaido	2019	100+	80	100	121	96	TRUE
1	Hokkaido	2019	100+	114	137	161	163	FALSE
1	Hokkaido	2019	100+	179	209	240	228	TRUE
1	Hokkaido	2019	100+	334	373	413	378	TRUE
1	Hokkaido	2019	100+	576	626	679	614	TRUE
1	Hokkaido	2019	100+	817	879	941	821	TRUE
1	Hokkaido	2019	100+	1228	1303	1379	1302	TRUE
1	Hokkaido	2019	100+	2003	2103	2199	2077	TRUE
1	Hokkaido	2019	100+	3862	4005	4152	4105	TRUE
1	Hokkaido	2019	100+	5372	5547	5722	5638	TRUE
1	Hokkaido	2019	100+	7280	7477	7684	7627	TRUE
1	Hokkaido	2019	100+	10514	10734	10957	10536	TRUE
1	Hokkaido	2019	100+	13139	13384	13640	13183	TRUE
1	Hokkaido	2019	100+	11272	11494	11715	11461	TRUE
1	Hokkaido	2019	100+	5489	5653	5816	5647	TRUE
1	Hokkaido	2019	100+	1336	1418	1500	1394	TRUE
2	Aomori	2000	100+	32	45	59	64	FALSE
2	Aomori	2000	100+	9	17	26	20	TRUE
2	Aomori	2000	100+	4	9	16	7	TRUE
2	Aomori	2000	100+	4	9	16	8	TRUE
2	Aomori	2000	100+	19	29	41	28	TRUE
2	Aomori	2000	100+	28	40	54	39	TRUE
2	Aomori	2000	100+	34	48	63	53	TRUE
2	Aomori	2000	100+	52	68	86	53	TRUE
2	Aomori	2000	100+	82	102	123	99	TRUE
2	Aomori	2000	100+	151	178	206	192	TRUE
2	Aomori	2000	100+	293	331	370	314	TRUE
2	Aomori	2000	100+	480	527	574	481	TRUE
2	Aomori	2000	100+	581	631	684	640	TRUE
2	Aomori	2000	100+	817	878	942	866	TRUE
2	Aomori	2000	100+	1289	1376	1462	1297	TRUE
2	Aomori	2000	100+	1663	1761	1857	1689	TRUE
2	Aomori	2000	100+	1824	1919	2022	1902	TRUE
2	Aomori	2000	100+	1828	1918	2009	2078	FALSE
2	Aomori	2000	100+	1767	1858	1951	1965	FALSE
2	Aomori	2000	100+	979	1043	1104	1063	TRUE
2	Aomori	2000	100+	241	273	308	292	TRUE
2	Aomori	2000	100+	28	39	53	26	FALSE
2	Aomori	2001	100+	28	41	55	48	TRUE
2	Aomori	2001	100+	9	16	25	16	TRUE
2	Aomori	2001	100+	4	9	16	11	TRUE
2	Aomori	2001	100+	4	10	16	10	TRUE
2	Aomori	2001	100+	19	28	40	27	TRUE
2	Aomori	2001	100+	29	41	55	44	TRUE
2	Aomori	2001	100+	37	51	66	50	TRUE
2	Aomori	2001	100+	55	72	90	85	TRUE
2	Aomori	2001	100+	80	99	120	100	TRUE
2	Aomori	2001	100+	147	173	201	186	TRUE
2	Aomori	2001	100+	276	311	350	316	TRUE
2	Aomori	2001	100+	501	549	599	537	TRUE
2	Aomori	2001	100+	539	588	639	635	TRUE
2	Aomori	2001	100+	798	859	922	809	TRUE
2	Aomori	2001	100+	1282	1362	1445	1357	TRUE
2	Aomori	2001	100+	1640	1730	1824	1649	TRUE
2	Aomori	2001	100+	1859	1957	2061	1925	TRUE
2	Aomori	2001	100+	1879	1975	2071	1998	TRUE
2	Aomori	2001	100+	1801	1890	1983	1986	FALSE
2	Aomori	2001	100+	1092	1160	1229	1179	TRUE
2	Aomori	2001	100+	281	317	354	297	TRUE
2	Aomori	2001	100+	35	48	62	47	TRUE
2	Aomori	2002	100+	27	39	53	46	TRUE
2	Aomori	2002	100+	8	15	23	7	FALSE
2	Aomori	2002	100+	3	8	14	12	TRUE
2	Aomori	2002	100+	3	8	15	12	TRUE
2	Aomori	2002	100+	16	25	36	35	TRUE
2	Aomori	2002	100+	27	39	53	39	TRUE
2	Aomori	2002	100+	36	50	66	57	TRUE
2	Aomori	2002	100+	54	71	89	76	TRUE
2	Aomori	2002	100+	76	95	117	81	TRUE
2	Aomori	2002	100+	141	168	195	166	TRUE
2	Aomori	2002	100+	260	294	330	326	TRUE
2	Aomori	2002	100+	485	534	583	554	TRUE
2	Aomori	2002	100+	546	594	646	627	TRUE
2	Aomori	2002	100+	778	839	903	792	TRUE
2	Aomori	2002	100+	1222	1305	1384	1216	FALSE
2	Aomori	2002	100+	1619	1714	1808	1748	TRUE
2	Aomori	2002	100+	1952	2055	2163	2029	TRUE
2	Aomori	2002	100+	1940	2040	2131	1998	TRUE
2	Aomori	2002	100+	1833	1925	2019	1954	TRUE
2	Aomori	2002	100+	1170	1242	1314	1256	TRUE
2	Aomori	2002	100+	322	360	400	390	TRUE
2	Aomori	2002	100+	37	50	65	54	TRUE
2	Aomori	2003	100+	26	38	51	45	TRUE
2	Aomori	2003	100+	7	14	22	17	TRUE
2	Aomori	2003	100+	3	8	14	6	TRUE
2	Aomori	2003	100+	3	8	14	8	TRUE
2	Aomori	2003	100+	15	24	34	24	TRUE
2	Aomori	2003	100+	27	39	51	27	TRUE
2	Aomori	2003	100+	35	49	64	53	TRUE
2	Aomori	2003	100+	55	71	89	72	TRUE
2	Aomori	2003	100+	76	96	117	100	TRUE
2	Aomori	2003	100+	141	167	194	176	TRUE
2	Aomori	2003	100+	252	286	321	314	TRUE
2	Aomori	2003	100+	475	521	570	560	TRUE
2	Aomori	2003	100+	588	639	693	652	TRUE
2	Aomori	2003	100+	772	830	892	774	TRUE
2	Aomori	2003	100+	1213	1291	1373	1270	TRUE
2	Aomori	2003	100+	1678	1771	1868	1722	TRUE
2	Aomori	2003	100+	2104	2212	2324	2198	TRUE
2	Aomori	2003	100+	2063	2158	2260	2128	TRUE
2	Aomori	2003	100+	1898	1989	2085	2048	TRUE
2	Aomori	2003	100+	1264	1336	1411	1376	TRUE
2	Aomori	2003	100+	364	404	444	398	TRUE
2	Aomori	2003	100+	46	60	76	56	TRUE
2	Aomori	2004	100+	24	35	49	27	TRUE
2	Aomori	2004	100+	7	13	21	19	TRUE
2	Aomori	2004	100+	3	7	14	11	TRUE
2	Aomori	2004	100+	3	8	14	3	TRUE
2	Aomori	2004	100+	13	22	32	24	TRUE
2	Aomori	2004	100+	26	38	52	51	TRUE
2	Aomori	2004	100+	35	48	64	53	TRUE
2	Aomori	2004	100+	55	72	91	89	TRUE
2	Aomori	2004	100+	78	97	118	128	FALSE
2	Aomori	2004	100+	137	163	190	169	TRUE
2	Aomori	2004	100+	244	280	314	279	TRUE
2	Aomori	2004	100+	450	496	545	484	TRUE
2	Aomori	2004	100+	620	673	728	680	TRUE
2	Aomori	2004	100+	794	854	916	823	TRUE
2	Aomori	2004	100+	1160	1237	1314	1220	TRUE
2	Aomori	2004	100+	1675	1767	1862	1808	TRUE
2	Aomori	2004	100+	2187	2295	2406	2274	TRUE
2	Aomori	2004	100+	2200	2301	2402	2268	TRUE
2	Aomori	2004	100+	1917	2011	2104	2030	TRUE
2	Aomori	2004	100+	1339	1415	1490	1465	TRUE
2	Aomori	2004	100+	421	464	508	419	FALSE
2	Aomori	2004	100+	54	70	87	74	TRUE
2	Aomori	2005	100+	22	33	45	29	TRUE
2	Aomori	2005	100+	6	13	21	19	TRUE
2	Aomori	2005	100+	3	7	13	8	TRUE
2	Aomori	2005	100+	3	7	14	8	TRUE
2	Aomori	2005	100+	13	22	32	20	TRUE
2	Aomori	2005	100+	25	37	50	42	TRUE
2	Aomori	2005	100+	33	46	61	50	TRUE
2	Aomori	2005	100+	55	71	89	70	TRUE
2	Aomori	2005	100+	76	96	116	98	TRUE
2	Aomori	2005	100+	134	160	187	162	TRUE
2	Aomori	2005	100+	236	270	305	280	TRUE
2	Aomori	2005	100+	424	469	515	525	FALSE
2	Aomori	2005	100+	669	727	787	711	TRUE
2	Aomori	2005	100+	777	836	897	815	TRUE
2	Aomori	2005	100+	1128	1204	1283	1150	TRUE
2	Aomori	2005	100+	1711	1806	1901	1782	TRUE
2	Aomori	2005	100+	2240	2351	2463	2328	TRUE
2	Aomori	2005	100+	2337	2440	2550	2429	TRUE
2	Aomori	2005	100+	2035	2133	2235	2274	FALSE
2	Aomori	2005	100+	1413	1488	1567	1496	TRUE
2	Aomori	2005	100+	474	521	569	546	TRUE
2	Aomori	2005	100+	62	79	97	67	TRUE
2	Aomori	2006	100+	20	30	42	32	TRUE
2	Aomori	2006	100+	5	11	19	10	TRUE
2	Aomori	2006	100+	2	6	12	7	TRUE
2	Aomori	2006	100+	2	7	13	10	TRUE
2	Aomori	2006	100+	11	19	29	19	TRUE
2	Aomori	2006	100+	21	32	44	29	TRUE
2	Aomori	2006	100+	28	40	55	36	TRUE
2	Aomori	2006	100+	49	65	82	70	TRUE
2	Aomori	2006	100+	71	90	110	111	FALSE
2	Aomori	2006	100+	119	143	170	151	TRUE
2	Aomori	2006	100+	215	247	281	246	TRUE
2	Aomori	2006	100+	382	423	467	411	TRUE
2	Aomori	2006	100+	684	739	798	748	TRUE
2	Aomori	2006	100+	699	756	814	722	TRUE
2	Aomori	2006	100+	1056	1131	1208	1123	TRUE
2	Aomori	2006	100+	1670	1764	1858	1806	TRUE
2	Aomori	2006	100+	2237	2350	2461	2335	TRUE
2	Aomori	2006	100+	2409	2514	2624	2480	TRUE
2	Aomori	2006	100+	2136	2231	2331	2259	TRUE
2	Aomori	2006	100+	1470	1547	1627	1503	TRUE
2	Aomori	2006	100+	526	573	622	562	TRUE
2	Aomori	2006	100+	68	87	106	88	TRUE
2	Aomori	2007	100+	18	28	40	26	TRUE
2	Aomori	2007	100+	4	10	18	8	TRUE
2	Aomori	2007	100+	2	6	12	7	TRUE
2	Aomori	2007	100+	2	6	12	12	TRUE
2	Aomori	2007	100+	10	17	27	23	TRUE
2	Aomori	2007	100+	21	32	45	32	TRUE
2	Aomori	2007	100+	28	40	54	30	TRUE
2	Aomori	2007	100+	48	64	80	67	TRUE
2	Aomori	2007	100+	72	90	111	93	TRUE
2	Aomori	2007	100+	117	140	165	141	TRUE
2	Aomori	2007	100+	210	241	273	268	TRUE
2	Aomori	2007	100+	356	396	439	381	TRUE
2	Aomori	2007	100+	670	724	782	708	TRUE
2	Aomori	2007	100+	713	769	824	782	TRUE
2	Aomori	2007	100+	1022	1093	1170	1121	TRUE
2	Aomori	2007	100+	1611	1701	1795	1659	TRUE
2	Aomori	2007	100+	2243	2355	2469	2368	TRUE
2	Aomori	2007	100+	2521	2626	2736	2634	TRUE
2	Aomori	2007	100+	2204	2308	2407	2332	TRUE
2	Aomori	2007	100+	1544	1621	1703	1578	TRUE
2	Aomori	2007	100+	588	638	691	622	TRUE
2	Aomori	2007	100+	81	101	122	101	TRUE
2	Aomori	2008	100+	17	27	38	21	TRUE
2	Aomori	2008	100+	4	10	17	11	TRUE
2	Aomori	2008	100+	2	6	12	4	TRUE
2	Aomori	2008	100+	2	7	13	12	TRUE
2	Aomori	2008	100+	9	17	26	9	TRUE
2	Aomori	2008	100+	21	31	43	34	TRUE
2	Aomori	2008	100+	27	39	52	40	TRUE
2	Aomori	2008	100+	46	62	78	73	TRUE
2	Aomori	2008	100+	70	89	109	96	TRUE
2	Aomori	2008	100+	115	138	163	158	TRUE
2	Aomori	2008	100+	203	232	264	219	TRUE
2	Aomori	2008	100+	338	378	418	394	TRUE
2	Aomori	2008	100+	639	693	749	653	TRUE
2	Aomori	2008	100+	756	814	878	803	TRUE
2	Aomori	2008	100+	1007	1077	1155	1103	TRUE
2	Aomori	2008	100+	1589	1681	1774	1682	TRUE
2	Aomori	2008	100+	2282	2392	2504	2302	TRUE
2	Aomori	2008	100+	2674	2779	2892	2898	FALSE
2	Aomori	2008	100+	2318	2424	2530	2465	TRUE
2	Aomori	2008	100+	1602	1683	1766	1656	TRUE
2	Aomori	2008	100+	645	699	753	686	TRUE
2	Aomori	2008	100+	96	119	141	105	TRUE
2	Aomori	2009	100+	15	25	35	33	TRUE
2	Aomori	2009	100+	4	9	15	8	TRUE
2	Aomori	2009	100+	1	5	11	3	TRUE
2	Aomori	2009	100+	2	6	11	5	TRUE
2	Aomori	2009	100+	8	15	24	14	TRUE
2	Aomori	2009	100+	18	28	40	31	TRUE
2	Aomori	2009	100+	25	37	50	43	TRUE
2	Aomori	2009	100+	43	58	73	56	TRUE
2	Aomori	2009	100+	68	86	106	85	TRUE
2	Aomori	2009	100+	111	135	160	155	TRUE
2	Aomori	2009	100+	189	220	252	244	TRUE
2	Aomori	2009	100+	318	357	398	396	TRUE
2	Aomori	2009	100+	590	644	697	645	TRUE
2	Aomori	2009	100+	780	842	906	818	TRUE
2	Aomori	2009	100+	986	1056	1126	1056	TRUE
2	Aomori	2009	100+	1485	1570	1657	1580	TRUE
2	Aomori	2009	100+	2290	2398	2512	2323	TRUE
2	Aomori	2009	100+	2746	2858	2972	2792	TRUE
2	Aomori	2009	100+	2439	2551	2656	2604	TRUE
2	Aomori	2009	100+	1620	1703	1787	1684	TRUE
2	Aomori	2009	100+	687	741	799	713	TRUE
2	Aomori	2009	100+	121	145	170	122	TRUE
2	Aomori	2010	100+	15	24	35	21	TRUE
2	Aomori	2010	100+	4	9	15	11	TRUE
2	Aomori	2010	100+	1	5	11	9	TRUE
2	Aomori	2010	100+	2	6	12	7	TRUE
2	Aomori	2010	100+	9	16	25	22	TRUE
2	Aomori	2010	100+	18	28	39	30	TRUE
2	Aomori	2010	100+	25	37	50	39	TRUE
2	Aomori	2010	100+	43	58	74	72	TRUE
2	Aomori	2010	100+	71	89	109	72	TRUE
2	Aomori	2010	100+	113	136	161	135	TRUE
2	Aomori	2010	100+	190	221	252	250	TRUE
2	Aomori	2010	100+	314	351	390	345	TRUE
2	Aomori	2010	100+	568	618	670	625	TRUE
2	Aomori	2010	100+	869	933	997	916	TRUE
2	Aomori	2010	100+	983	1053	1125	1055	TRUE
2	Aomori	2010	100+	1443	1528	1615	1520	TRUE
2	Aomori	2010	100+	2338	2451	2563	2500	TRUE
2	Aomori	2010	100+	2834	2951	3068	2904	TRUE
2	Aomori	2010	100+	2628	2741	2853	2720	TRUE
2	Aomori	2010	100+	1761	1848	1935	1851	TRUE
2	Aomori	2010	100+	745	805	863	766	TRUE
2	Aomori	2010	100+	144	170	198	181	TRUE
2	Aomori	2011	100+	14	23	34	23	TRUE
2	Aomori	2011	100+	4	9	16	12	TRUE
2	Aomori	2011	100+	1	5	11	7	TRUE
2	Aomori	2011	100+	2	7	13	6	TRUE
2	Aomori	2011	100+	9	16	25	19	TRUE
2	Aomori	2011	100+	16	25	36	20	TRUE
2	Aomori	2011	100+	23	34	47	29	TRUE
2	Aomori	2011	100+	40	54	69	49	TRUE
2	Aomori	2011	100+	66	84	104	74	TRUE
2	Aomori	2011	100+	111	134	159	152	TRUE
2	Aomori	2011	100+	178	206	236	212	TRUE
2	Aomori	2011	100+	299	337	374	346	TRUE
2	Aomori	2011	100+	529	579	631	569	TRUE
2	Aomori	2011	100+	922	987	1055	1000	TRUE
2	Aomori	2011	100+	955	1024	1095	1001	TRUE
2	Aomori	2011	100+	1411	1499	1587	1473	TRUE
2	Aomori	2011	100+	2310	2421	2535	2387	TRUE
2	Aomori	2011	100+	2916	3031	3152	3087	TRUE
2	Aomori	2011	100+	2810	2927	3047	2916	TRUE
2	Aomori	2011	100+	1903	1992	2082	2052	TRUE
2	Aomori	2011	100+	794	852	912	832	TRUE
2	Aomori	2011	100+	156	184	212	183	TRUE
2	Aomori	2012	100+	15	24	34	24	TRUE
2	Aomori	2012	100+	4	9	16	10	TRUE
2	Aomori	2012	100+	1	5	11	5	TRUE
2	Aomori	2012	100+	2	7	13	9	TRUE
2	Aomori	2012	100+	9	16	25	21	TRUE
2	Aomori	2012	100+	15	24	34	19	TRUE
2	Aomori	2012	100+	20	31	44	34	TRUE
2	Aomori	2012	100+	37	51	66	42	TRUE
2	Aomori	2012	100+	63	81	100	87	TRUE
2	Aomori	2012	100+	109	133	157	123	TRUE
2	Aomori	2012	100+	173	202	231	149	FALSE
2	Aomori	2012	100+	299	336	376	315	TRUE
2	Aomori	2012	100+	510	558	609	569	TRUE
2	Aomori	2012	100+	915	981	1048	1002	TRUE
2	Aomori	2012	100+	1006	1078	1147	1051	TRUE
2	Aomori	2012	100+	1456	1546	1637	1541	TRUE
2	Aomori	2012	100+	2357	2471	2584	2488	TRUE
2	Aomori	2012	100+	3044	3166	3291	3318	FALSE
2	Aomori	2012	100+	3062	3183	3305	3191	TRUE
2	Aomori	2012	100+	2011	2103	2196	2191	TRUE
2	Aomori	2012	100+	826	886	949	916	TRUE
2	Aomori	2012	100+	161	188	218	208	TRUE
2	Aomori	2013	100+	13	22	32	14	TRUE
2	Aomori	2013	100+	3	8	15	6	TRUE
2	Aomori	2013	100+	1	5	9	3	TRUE
2	Aomori	2013	100+	2	6	11	1	FALSE
2	Aomori	2013	100+	7	14	23	14	TRUE
2	Aomori	2013	100+	14	24	34	27	TRUE
2	Aomori	2013	100+	20	30	42	29	TRUE
2	Aomori	2013	100+	34	48	63	45	TRUE
2	Aomori	2013	100+	59	77	95	78	TRUE
2	Aomori	2013	100+	107	130	155	110	TRUE
2	Aomori	2013	100+	169	196	226	217	TRUE
2	Aomori	2013	100+	281	317	352	302	TRUE
2	Aomori	2013	100+	473	520	568	511	TRUE
2	Aomori	2013	100+	860	926	992	923	TRUE
2	Aomori	2013	100+	1013	1088	1160	1065	TRUE
2	Aomori	2013	100+	1359	1444	1529	1451	TRUE
2	Aomori	2013	100+	2287	2399	2511	2448	TRUE
2	Aomori	2013	100+	3062	3182	3301	3228	TRUE
2	Aomori	2013	100+	3166	3294	3421	3328	TRUE
2	Aomori	2013	100+	2085	2180	2274	2166	TRUE
2	Aomori	2013	100+	840	905	966	948	TRUE
2	Aomori	2013	100+	173	201	231	217	TRUE
2	Aomori	2014	100+	12	20	30	17	TRUE
2	Aomori	2014	100+	3	8	14	9	TRUE
2	Aomori	2014	100+	1	5	9	7	TRUE
2	Aomori	2014	100+	2	6	11	4	TRUE
2	Aomori	2014	100+	7	14	22	14	TRUE
2	Aomori	2014	100+	13	22	32	37	FALSE
2	Aomori	2014	100+	17	27	38	32	TRUE
2	Aomori	2014	100+	31	44	58	37	TRUE
2	Aomori	2014	100+	53	69	86	66	TRUE
2	Aomori	2014	100+	100	121	144	137	TRUE
2	Aomori	2014	100+	158	185	212	173	TRUE
2	Aomori	2014	100+	259	293	329	296	TRUE
2	Aomori	2014	100+	440	484	531	481	TRUE
2	Aomori	2014	100+	789	852	915	838	TRUE
2	Aomori	2014	100+	1073	1146	1222	1213	TRUE
2	Aomori	2014	100+	1366	1449	1534	1453	TRUE
2	Aomori	2014	100+	2124	2229	2338	2196	TRUE
2	Aomori	2014	100+	3064	3187	3311	3254	TRUE
2	Aomori	2014	100+	3310	3436	3567	3380	TRUE
2	Aomori	2014	100+	2244	2342	2443	2316	TRUE
2	Aomori	2014	100+	852	912	977	894	TRUE
2	Aomori	2014	100+	187	216	247	204	TRUE
2	Aomori	2015	100+	11	18	27	20	TRUE
2	Aomori	2015	100+	3	7	13	10	TRUE
2	Aomori	2015	100+	1	4	9	2	TRUE
2	Aomori	2015	100+	1	5	10	1	TRUE
2	Aomori	2015	100+	7	13	21	15	TRUE
2	Aomori	2015	100+	12	20	30	31	FALSE
2	Aomori	2015	100+	15	24	35	25	TRUE
2	Aomori	2015	100+	28	40	54	33	TRUE
2	Aomori	2015	100+	48	63	80	64	TRUE
2	Aomori	2015	100+	94	116	138	99	TRUE
2	Aomori	2015	100+	149	175	203	175	TRUE
2	Aomori	2015	100+	246	279	313	289	TRUE
2	Aomori	2015	100+	412	456	500	439	TRUE
2	Aomori	2015	100+	726	785	844	819	TRUE
2	Aomori	2015	100+	1131	1207	1283	1208	TRUE
2	Aomori	2015	100+	1315	1395	1477	1437	TRUE
2	Aomori	2015	100+	2030	2132	2235	2124	TRUE
2	Aomori	2015	100+	3107	3228	3350	3226	TRUE
2	Aomori	2015	100+	3377	3506	3637	3507	TRUE
2	Aomori	2015	100+	2394	2496	2603	2424	TRUE
2	Aomori	2015	100+	916	982	1048	991	TRUE
2	Aomori	2015	100+	198	227	260	223	TRUE
2	Aomori	2016	100+	10	18	26	18	TRUE
2	Aomori	2016	100+	2	7	13	6	TRUE
2	Aomori	2016	100+	1	4	9	4	TRUE
2	Aomori	2016	100+	1	5	10	6	TRUE
2	Aomori	2016	100+	6	12	20	12	TRUE
2	Aomori	2016	100+	11	19	28	20	TRUE
2	Aomori	2016	100+	13	22	32	22	TRUE
2	Aomori	2016	100+	26	37	51	45	TRUE
2	Aomori	2016	100+	43	58	74	62	TRUE
2	Aomori	2016	100+	89	110	132	109	TRUE
2	Aomori	2016	100+	147	173	200	154	TRUE
2	Aomori	2016	100+	229	262	295	256	TRUE
2	Aomori	2016	100+	392	433	477	422	TRUE
2	Aomori	2016	100+	676	732	788	768	TRUE
2	Aomori	2016	100+	1196	1278	1363	1232	TRUE
2	Aomori	2016	100+	1222	1300	1379	1389	FALSE
2	Aomori	2016	100+	1945	2047	2151	2051	TRUE
2	Aomori	2016	100+	3112	3235	3361	3167	TRUE
2	Aomori	2016	100+	3489	3619	3753	3592	TRUE
2	Aomori	2016	100+	2551	2659	2765	2683	TRUE
2	Aomori	2016	100+	1001	1069	1140	1087	TRUE
2	Aomori	2016	100+	213	244	279	218	TRUE
2	Aomori	2017	100+	9	16	25	18	TRUE
2	Aomori	2017	100+	2	7	13	11	TRUE
2	Aomori	2017	100+	1	4	9	2	TRUE
2	Aomori	2017	100+	1	5	10	6	TRUE
2	Aomori	2017	100+	6	12	20	9	TRUE
2	Aomori	2017	100+	11	19	28	23	TRUE
2	Aomori	2017	100+	13	22	32	27	TRUE
2	Aomori	2017	100+	26	37	50	40	TRUE
2	Aomori	2017	100+	42	56	72	68	TRUE
2	Aomori	2017	100+	87	106	128	89	TRUE
2	Aomori	2017	100+	145	171	199	153	TRUE
2	Aomori	2017	100+	219	250	283	289	FALSE
2	Aomori	2017	100+	374	416	459	412	TRUE
2	Aomori	2017	100+	645	701	755	690	TRUE
2	Aomori	2017	100+	1194	1273	1352	1293	TRUE
2	Aomori	2017	100+	1212	1291	1368	1269	TRUE
2	Aomori	2017	100+	1872	1970	2071	1990	TRUE
2	Aomori	2017	100+	3083	3201	3325	3156	TRUE
2	Aomori	2017	100+	3573	3702	3841	3743	TRUE
2	Aomori	2017	100+	2742	2853	2963	2826	TRUE
2	Aomori	2017	100+	1093	1166	1238	1195	TRUE
2	Aomori	2017	100+	225	258	293	280	TRUE
2	Aomori	2018	100+	8	16	24	15	TRUE
2	Aomori	2018	100+	2	7	13	4	TRUE
2	Aomori	2018	100+	1	4	9	5	TRUE
2	Aomori	2018	100+	1	5	10	7	TRUE
2	Aomori	2018	100+	5	11	19	8	TRUE
2	Aomori	2018	100+	10	18	28	17	TRUE
2	Aomori	2018	100+	12	21	31	18	TRUE
2	Aomori	2018	100+	24	35	47	46	TRUE
2	Aomori	2018	100+	39	53	69	59	TRUE
2	Aomori	2018	100+	80	101	123	93	TRUE
2	Aomori	2018	100+	142	168	196	178	TRUE
2	Aomori	2018	100+	217	249	281	242	TRUE
2	Aomori	2018	100+	365	406	447	415	TRUE
2	Aomori	2018	100+	615	668	725	697	TRUE
2	Aomori	2018	100+	1162	1239	1322	1282	TRUE
2	Aomori	2018	100+	1300	1383	1467	1447	TRUE
2	Aomori	2018	100+	1844	1942	2044	1940	TRUE
2	Aomori	2018	100+	3084	3205	3325	3104	TRUE
2	Aomori	2018	100+	3732	3868	4005	3800	TRUE
2	Aomori	2018	100+	2949	3060	3174	3070	TRUE
2	Aomori	2018	100+	1165	1239	1317	1226	TRUE
2	Aomori	2018	100+	224	257	291	274	TRUE
2	Aomori	2019	100+	8	15	24	23	TRUE
2	Aomori	2019	100+	2	7	12	7	TRUE
2	Aomori	2019	100+	1	4	8	4	TRUE
2	Aomori	2019	100+	1	5	10	2	TRUE
2	Aomori	2019	100+	5	11	18	17	TRUE
2	Aomori	2019	100+	10	17	27	17	TRUE
2	Aomori	2019	100+	12	20	29	22	TRUE
2	Aomori	2019	100+	22	33	45	33	TRUE
2	Aomori	2019	100+	38	52	68	49	TRUE
2	Aomori	2019	100+	79	99	120	91	TRUE
2	Aomori	2019	100+	146	172	200	170	TRUE
2	Aomori	2019	100+	222	256	288	239	TRUE
2	Aomori	2019	100+	363	404	445	414	TRUE
2	Aomori	2019	100+	607	660	715	693	TRUE
2	Aomori	2019	100+	1111	1189	1265	1302	FALSE
2	Aomori	2019	100+	1421	1505	1592	1530	TRUE
2	Aomori	2019	100+	1943	2046	2150	2117	TRUE
2	Aomori	2019	100+	3048	3166	3287	3069	TRUE
2	Aomori	2019	100+	3897	4033	4178	3853	FALSE
2	Aomori	2019	100+	3114	3230	3354	3218	TRUE
2	Aomori	2019	100+	1256	1335	1414	1308	TRUE
2	Aomori	2019	100+	219	253	287	258	TRUE
3	Iwate	2000	100+	27	39	52	29	TRUE
3	Iwate	2000	100+	9	16	26	17	TRUE
3	Iwate	2000	100+	3	9	15	7	TRUE
3	Iwate	2000	100+	4	9	16	5	TRUE
3	Iwate	2000	100+	17	27	39	27	TRUE
3	Iwate	2000	100+	28	41	55	38	TRUE
3	Iwate	2000	100+	33	46	61	53	TRUE
3	Iwate	2000	100+	42	57	73	67	TRUE
3	Iwate	2000	100+	68	88	108	95	TRUE
3	Iwate	2000	100+	118	142	168	148	TRUE
3	Iwate	2000	100+	224	257	291	224	TRUE
3	Iwate	2000	100+	363	404	447	393	TRUE
3	Iwate	2000	100+	460	507	555	470	TRUE
3	Iwate	2000	100+	691	749	809	684	FALSE
3	Iwate	2000	100+	1102	1181	1259	1134	TRUE
3	Iwate	2000	100+	1533	1622	1712	1608	TRUE
3	Iwate	2000	100+	1710	1804	1908	1861	TRUE
3	Iwate	2000	100+	1850	1943	2034	2032	TRUE
3	Iwate	2000	100+	1854	1945	2041	1990	TRUE
3	Iwate	2000	100+	1127	1197	1266	1219	TRUE
3	Iwate	2000	100+	315	352	392	367	TRUE
3	Iwate	2000	100+	41	56	71	74	FALSE
3	Iwate	2001	100+	27	39	51	30	TRUE
3	Iwate	2001	100+	9	16	25	17	TRUE
3	Iwate	2001	100+	3	8	15	7	TRUE
3	Iwate	2001	100+	4	9	16	8	TRUE
3	Iwate	2001	100+	18	27	38	29	TRUE
3	Iwate	2001	100+	27	40	54	41	TRUE
3	Iwate	2001	100+	34	48	63	51	TRUE
3	Iwate	2001	100+	45	60	76	64	TRUE
3	Iwate	2001	100+	67	86	105	80	TRUE
3	Iwate	2001	100+	117	141	167	136	TRUE
3	Iwate	2001	100+	217	250	285	233	TRUE
3	Iwate	2001	100+	396	438	483	491	FALSE
3	Iwate	2001	100+	435	481	526	444	TRUE
3	Iwate	2001	100+	684	740	798	724	TRUE
3	Iwate	2001	100+	1107	1183	1259	1124	TRUE
3	Iwate	2001	100+	1555	1646	1739	1604	TRUE
3	Iwate	2001	100+	1838	1933	2034	1926	TRUE
3	Iwate	2001	100+	1932	2027	2118	2097	TRUE
3	Iwate	2001	100+	1942	2037	2132	2098	TRUE
3	Iwate	2001	100+	1251	1326	1402	1413	FALSE
3	Iwate	2001	100+	347	387	427	386	TRUE
3	Iwate	2001	100+	44	59	75	61	TRUE
3	Iwate	2002	100+	24	36	48	46	TRUE
3	Iwate	2002	100+	7	14	22	14	TRUE
3	Iwate	2002	100+	2	7	13	12	TRUE
3	Iwate	2002	100+	3	8	14	7	TRUE
3	Iwate	2002	100+	14	23	33	23	TRUE
3	Iwate	2002	100+	27	39	53	40	TRUE
3	Iwate	2002	100+	35	48	63	42	TRUE
3	Iwate	2002	100+	44	60	76	64	TRUE
3	Iwate	2002	100+	66	83	103	94	TRUE
3	Iwate	2002	100+	114	137	163	139	TRUE
3	Iwate	2002	100+	204	235	269	263	TRUE
3	Iwate	2002	100+	386	429	473	420	TRUE
3	Iwate	2002	100+	430	475	520	476	TRUE
3	Iwate	2002	100+	665	721	777	706	TRUE
3	Iwate	2002	100+	1032	1106	1182	1067	TRUE
3	Iwate	2002	100+	1500	1590	1680	1595	TRUE
3	Iwate	2002	100+	1931	2030	2134	2045	TRUE
3	Iwate	2002	100+	1964	2056	2153	1998	TRUE
3	Iwate	2002	100+	1968	2064	2164	2057	TRUE
3	Iwate	2002	100+	1359	1432	1511	1374	TRUE
3	Iwate	2002	100+	390	432	474	421	TRUE
3	Iwate	2002	100+	56	72	90	64	TRUE
3	Iwate	2003	100+	22	34	46	33	TRUE
3	Iwate	2003	100+	7	14	22	14	TRUE
3	Iwate	2003	100+	2	7	13	5	TRUE
3	Iwate	2003	100+	3	7	14	11	TRUE
3	Iwate	2003	100+	13	22	32	23	TRUE
3	Iwate	2003	100+	28	40	54	43	TRUE
3	Iwate	2003	100+	36	50	65	57	TRUE
3	Iwate	2003	100+	46	61	79	68	TRUE
3	Iwate	2003	100+	67	85	105	91	TRUE
3	Iwate	2003	100+	114	138	163	140	TRUE
3	Iwate	2003	100+	201	232	263	216	TRUE
3	Iwate	2003	100+	381	423	467	418	TRUE
3	Iwate	2003	100+	461	507	557	509	TRUE
3	Iwate	2003	100+	665	721	779	709	TRUE
3	Iwate	2003	100+	1014	1089	1164	1065	TRUE
3	Iwate	2003	100+	1520	1609	1703	1625	TRUE
3	Iwate	2003	100+	2038	2142	2252	2163	TRUE
3	Iwate	2003	100+	2075	2171	2269	2165	TRUE
3	Iwate	2003	100+	2029	2130	2231	2099	TRUE
3	Iwate	2003	100+	1458	1537	1616	1560	TRUE
3	Iwate	2003	100+	461	505	552	508	TRUE
3	Iwate	2003	100+	74	93	113	78	TRUE
3	Iwate	2004	100+	21	31	43	29	TRUE
3	Iwate	2004	100+	7	13	21	16	TRUE
3	Iwate	2004	100+	2	7	12	10	TRUE
3	Iwate	2004	100+	3	7	14	10	TRUE
3	Iwate	2004	100+	12	21	31	25	TRUE
3	Iwate	2004	100+	26	38	51	27	TRUE
3	Iwate	2004	100+	33	46	61	45	TRUE
3	Iwate	2004	100+	45	60	76	76	TRUE
3	Iwate	2004	100+	65	82	101	85	TRUE
3	Iwate	2004	100+	108	130	153	139	TRUE
3	Iwate	2004	100+	187	219	250	243	TRUE
3	Iwate	2004	100+	354	392	435	388	TRUE
3	Iwate	2004	100+	470	518	565	516	TRUE
3	Iwate	2004	100+	657	714	772	707	TRUE
3	Iwate	2004	100+	973	1044	1113	1026	TRUE
3	Iwate	2004	100+	1489	1575	1664	1547	TRUE
3	Iwate	2004	100+	2072	2174	2281	2185	TRUE
3	Iwate	2004	100+	2196	2297	2397	2246	TRUE
3	Iwate	2004	100+	2042	2142	2242	2170	TRUE
3	Iwate	2004	100+	1521	1604	1688	1608	TRUE
3	Iwate	2004	100+	540	589	639	586	TRUE
3	Iwate	2004	100+	84	105	127	98	TRUE
3	Iwate	2005	100+	21	32	44	34	TRUE
3	Iwate	2005	100+	6	13	21	15	TRUE
3	Iwate	2005	100+	2	7	12	7	TRUE
3	Iwate	2005	100+	2	7	13	7	TRUE
3	Iwate	2005	100+	12	21	31	25	TRUE
3	Iwate	2005	100+	24	36	49	34	TRUE
3	Iwate	2005	100+	31	44	58	35	TRUE
3	Iwate	2005	100+	45	61	77	51	TRUE
3	Iwate	2005	100+	65	82	101	85	TRUE
3	Iwate	2005	100+	107	130	154	147	TRUE
3	Iwate	2005	100+	186	217	249	228	TRUE
3	Iwate	2005	100+	348	387	429	385	TRUE
3	Iwate	2005	100+	527	575	629	586	TRUE
3	Iwate	2005	100+	646	702	757	673	TRUE
3	Iwate	2005	100+	975	1044	1118	988	TRUE
3	Iwate	2005	100+	1558	1644	1734	1628	TRUE
3	Iwate	2005	100+	2191	2295	2405	2292	TRUE
3	Iwate	2005	100+	2387	2490	2600	2504	TRUE
3	Iwate	2005	100+	2195	2297	2397	2413	FALSE
3	Iwate	2005	100+	1620	1703	1787	1732	TRUE
3	Iwate	2005	100+	603	654	707	657	TRUE
3	Iwate	2005	100+	88	108	129	135	FALSE
3	Iwate	2006	100+	18	28	40	26	TRUE
3	Iwate	2006	100+	5	12	19	10	TRUE
3	Iwate	2006	100+	2	6	12	4	TRUE
3	Iwate	2006	100+	2	7	13	7	TRUE
3	Iwate	2006	100+	11	19	29	23	TRUE
3	Iwate	2006	100+	23	34	47	39	TRUE
3	Iwate	2006	100+	29	42	55	54	TRUE
3	Iwate	2006	100+	44	59	76	47	TRUE
3	Iwate	2006	100+	63	80	100	83	TRUE
3	Iwate	2006	100+	98	121	143	109	TRUE
3	Iwate	2006	100+	173	201	231	200	TRUE
3	Iwate	2006	100+	316	352	392	364	TRUE
3	Iwate	2006	100+	544	593	645	589	TRUE
3	Iwate	2006	100+	587	640	695	628	TRUE
3	Iwate	2006	100+	906	972	1040	940	TRUE
3	Iwate	2006	100+	1469	1558	1652	1544	TRUE
3	Iwate	2006	100+	2138	2244	2354	2183	TRUE
3	Iwate	2006	100+	2463	2573	2683	2657	TRUE
3	Iwate	2006	100+	2227	2328	2430	2405	TRUE
3	Iwate	2006	100+	1686	1770	1850	1797	TRUE
3	Iwate	2006	100+	667	723	780	747	TRUE
3	Iwate	2006	100+	92	113	134	117	TRUE
3	Iwate	2007	100+	18	28	39	23	TRUE
3	Iwate	2007	100+	5	11	18	14	TRUE
3	Iwate	2007	100+	2	6	11	9	TRUE
3	Iwate	2007	100+	2	6	11	12	FALSE
3	Iwate	2007	100+	10	18	26	20	TRUE
3	Iwate	2007	100+	22	33	45	37	TRUE
3	Iwate	2007	100+	27	39	52	36	TRUE
3	Iwate	2007	100+	42	57	73	57	TRUE
3	Iwate	2007	100+	62	80	98	79	TRUE
3	Iwate	2007	100+	94	115	138	116	TRUE
3	Iwate	2007	100+	166	194	223	182	TRUE
3	Iwate	2007	100+	295	331	368	344	TRUE
3	Iwate	2007	100+	535	586	636	594	TRUE
3	Iwate	2007	100+	580	633	687	592	TRUE
3	Iwate	2007	100+	876	944	1013	911	TRUE
3	Iwate	2007	100+	1439	1522	1611	1479	TRUE
3	Iwate	2007	100+	2147	2251	2356	2233	TRUE
3	Iwate	2007	100+	2602	2711	2824	2798	TRUE
3	Iwate	2007	100+	2293	2397	2507	2456	TRUE
3	Iwate	2007	100+	1758	1844	1931	1868	TRUE
3	Iwate	2007	100+	729	784	843	813	TRUE
3	Iwate	2007	100+	106	129	151	115	TRUE
3	Iwate	2008	100+	17	27	38	36	TRUE
3	Iwate	2008	100+	5	10	18	11	TRUE
3	Iwate	2008	100+	1	5	11	4	TRUE
3	Iwate	2008	100+	2	6	11	5	TRUE
3	Iwate	2008	100+	9	16	25	17	TRUE
3	Iwate	2008	100+	21	32	44	38	TRUE
3	Iwate	2008	100+	26	38	52	45	TRUE
3	Iwate	2008	100+	41	56	72	55	TRUE
3	Iwate	2008	100+	63	81	99	63	TRUE
3	Iwate	2008	100+	94	115	137	109	TRUE
3	Iwate	2008	100+	162	190	219	220	FALSE
3	Iwate	2008	100+	281	316	354	331	TRUE
3	Iwate	2008	100+	520	570	621	597	TRUE
3	Iwate	2008	100+	615	668	720	625	TRUE
3	Iwate	2008	100+	853	918	983	961	TRUE
3	Iwate	2008	100+	1403	1485	1573	1434	TRUE
3	Iwate	2008	100+	2178	2288	2395	2243	TRUE
3	Iwate	2008	100+	2728	2842	2956	2876	TRUE
3	Iwate	2008	100+	2411	2517	2623	2516	TRUE
3	Iwate	2008	100+	1817	1907	1997	1911	TRUE
3	Iwate	2008	100+	786	845	903	793	TRUE
3	Iwate	2008	100+	131	156	182	155	TRUE
3	Iwate	2009	100+	16	26	36	35	TRUE
3	Iwate	2009	100+	4	10	17	16	TRUE
3	Iwate	2009	100+	1	5	10	3	TRUE
3	Iwate	2009	100+	1	6	11	2	TRUE
3	Iwate	2009	100+	8	16	25	18	TRUE
3	Iwate	2009	100+	20	30	42	36	TRUE
3	Iwate	2009	100+	25	36	49	39	TRUE
3	Iwate	2009	100+	38	52	68	53	TRUE
3	Iwate	2009	100+	62	79	98	92	TRUE
3	Iwate	2009	100+	91	112	136	111	TRUE
3	Iwate	2009	100+	156	182	210	189	TRUE
3	Iwate	2009	100+	270	306	343	303	TRUE
3	Iwate	2009	100+	493	540	590	552	TRUE
3	Iwate	2009	100+	639	694	751	658	TRUE
3	Iwate	2009	100+	857	922	989	941	TRUE
3	Iwate	2009	100+	1355	1438	1520	1439	TRUE
3	Iwate	2009	100+	2179	2288	2400	2232	TRUE
3	Iwate	2009	100+	2836	2950	3066	3042	TRUE
3	Iwate	2009	100+	2605	2716	2831	2693	TRUE
3	Iwate	2009	100+	1837	1927	2018	1916	TRUE
3	Iwate	2009	100+	827	889	951	890	TRUE
3	Iwate	2009	100+	164	190	219	170	TRUE
3	Iwate	2010	100+	14	24	34	26	TRUE
3	Iwate	2010	100+	4	10	17	12	TRUE
3	Iwate	2010	100+	1	5	11	8	TRUE
3	Iwate	2010	100+	2	6	12	11	TRUE
3	Iwate	2010	100+	9	16	25	12	TRUE
3	Iwate	2010	100+	19	29	41	38	TRUE
3	Iwate	2010	100+	25	36	49	34	TRUE
3	Iwate	2010	100+	38	52	67	43	TRUE
3	Iwate	2010	100+	62	80	99	100	FALSE
3	Iwate	2010	100+	91	111	134	120	TRUE
3	Iwate	2010	100+	151	178	206	167	TRUE
3	Iwate	2010	100+	259	292	329	311	TRUE
3	Iwate	2010	100+	463	509	556	530	TRUE
3	Iwate	2010	100+	699	757	815	716	TRUE
3	Iwate	2010	100+	839	902	968	920	TRUE
3	Iwate	2010	100+	1294	1376	1459	1356	TRUE
3	Iwate	2010	100+	2141	2244	2352	2187	TRUE
3	Iwate	2010	100+	2886	3000	3117	3087	TRUE
3	Iwate	2010	100+	2774	2889	3005	2873	TRUE
3	Iwate	2010	100+	1972	2066	2159	2073	TRUE
3	Iwate	2010	100+	892	957	1023	931	TRUE
3	Iwate	2010	100+	191	220	250	221	TRUE
3	Iwate	2011	100+	28	41	57	43	TRUE
3	Iwate	2011	100+	57	76	98	78	TRUE
3	Iwate	2011	100+	2	6	12	47	FALSE
3	Iwate	2011	100+	3	7	14	28	FALSE
3	Iwate	2011	100+	10	18	27	82	FALSE
3	Iwate	2011	100+	17	27	38	96	FALSE
3	Iwate	2011	100+	21	33	45	119	FALSE
3	Iwate	2011	100+	36	49	64	176	FALSE
3	Iwate	2011	100+	60	77	95	245	FALSE
3	Iwate	2011	100+	88	109	133	284	FALSE
3	Iwate	2011	100+	143	168	195	392	FALSE
3	Iwate	2011	100+	256	289	324	595	FALSE
3	Iwate	2011	100+	444	488	536	928	FALSE
3	Iwate	2011	100+	760	816	879	1303	FALSE
3	Iwate	2011	100+	853	917	984	1513	FALSE
3	Iwate	2011	100+	1337	1418	1506	2115	FALSE
3	Iwate	2011	100+	2132	2236	2344	2963	FALSE
3	Iwate	2011	100+	2978	3092	3215	3855	FALSE
3	Iwate	2011	100+	3068	3194	3320	3622	FALSE
3	Iwate	2011	100+	2112	2203	2301	2493	FALSE
3	Iwate	2011	100+	945	1009	1077	1153	FALSE
3	Iwate	2011	100+	204	235	267	245	TRUE
3	Iwate	2012	100+	13	21	31	27	TRUE
3	Iwate	2012	100+	4	10	16	8	TRUE
3	Iwate	2012	100+	1	5	10	2	TRUE
3	Iwate	2012	100+	2	6	12	6	TRUE
3	Iwate	2012	100+	8	15	24	14	TRUE
3	Iwate	2012	100+	17	27	38	28	TRUE
3	Iwate	2012	100+	21	32	45	41	TRUE
3	Iwate	2012	100+	33	46	61	47	TRUE
3	Iwate	2012	100+	57	74	92	79	TRUE
3	Iwate	2012	100+	87	108	130	126	TRUE
3	Iwate	2012	100+	135	159	185	163	TRUE
3	Iwate	2012	100+	234	267	301	245	TRUE
3	Iwate	2012	100+	406	447	492	408	TRUE
3	Iwate	2012	100+	736	793	854	798	TRUE
3	Iwate	2012	100+	788	848	914	871	TRUE
3	Iwate	2012	100+	1215	1293	1379	1234	TRUE
3	Iwate	2012	100+	2022	2125	2234	2107	TRUE
3	Iwate	2012	100+	2899	3020	3140	3069	TRUE
3	Iwate	2012	100+	3096	3218	3342	3345	FALSE
3	Iwate	2012	100+	2145	2236	2335	2194	TRUE
3	Iwate	2012	100+	991	1055	1124	1010	TRUE
3	Iwate	2012	100+	222	253	286	263	TRUE
3	Iwate	2013	100+	11	20	29	12	TRUE
3	Iwate	2013	100+	4	9	16	14	TRUE
3	Iwate	2013	100+	1	4	9	4	TRUE
3	Iwate	2013	100+	2	6	12	8	TRUE
3	Iwate	2013	100+	7	13	21	18	TRUE
3	Iwate	2013	100+	16	26	37	30	TRUE
3	Iwate	2013	100+	20	30	42	27	TRUE
3	Iwate	2013	100+	31	43	57	53	TRUE
3	Iwate	2013	100+	52	69	87	55	TRUE
3	Iwate	2013	100+	85	104	126	100	TRUE
3	Iwate	2013	100+	127	152	179	156	TRUE
3	Iwate	2013	100+	220	252	285	254	TRUE
3	Iwate	2013	100+	372	414	459	403	TRUE
3	Iwate	2013	100+	693	750	809	780	TRUE
3	Iwate	2013	100+	799	863	928	839	TRUE
3	Iwate	2013	100+	1150	1225	1303	1232	TRUE
3	Iwate	2013	100+	1942	2044	2147	2059	TRUE
3	Iwate	2013	100+	2900	3020	3139	3019	TRUE
3	Iwate	2013	100+	3186	3309	3438	3303	TRUE
3	Iwate	2013	100+	2261	2358	2457	2278	TRUE
3	Iwate	2013	100+	1023	1091	1159	1071	TRUE
3	Iwate	2013	100+	235	266	300	271	TRUE
3	Iwate	2014	100+	11	19	29	17	TRUE
3	Iwate	2014	100+	3	8	15	7	TRUE
3	Iwate	2014	100+	1	4	9	9	TRUE
3	Iwate	2014	100+	1	5	11	5	TRUE
3	Iwate	2014	100+	6	13	21	10	TRUE
3	Iwate	2014	100+	15	25	35	30	TRUE
3	Iwate	2014	100+	18	29	40	21	TRUE
3	Iwate	2014	100+	29	41	54	57	FALSE
3	Iwate	2014	100+	50	66	83	62	TRUE
3	Iwate	2014	100+	83	104	125	104	TRUE
3	Iwate	2014	100+	125	150	174	153	TRUE
3	Iwate	2014	100+	212	243	276	256	TRUE
3	Iwate	2014	100+	361	401	445	421	TRUE
3	Iwate	2014	100+	657	712	771	765	TRUE
3	Iwate	2014	100+	839	902	970	892	TRUE
3	Iwate	2014	100+	1159	1236	1313	1248	TRUE
3	Iwate	2014	100+	1880	1978	2080	1912	TRUE
3	Iwate	2014	100+	2914	3033	3154	3012	TRUE
3	Iwate	2014	100+	3332	3461	3586	3488	TRUE
3	Iwate	2014	100+	2452	2556	2660	2468	TRUE
3	Iwate	2014	100+	1034	1100	1170	1099	TRUE
3	Iwate	2014	100+	253	288	322	252	FALSE
3	Iwate	2015	100+	10	18	27	27	TRUE
3	Iwate	2015	100+	3	8	14	7	TRUE
3	Iwate	2015	100+	1	4	9	7	TRUE
3	Iwate	2015	100+	1	5	10	4	TRUE
3	Iwate	2015	100+	6	13	21	16	TRUE
3	Iwate	2015	100+	13	22	32	25	TRUE
3	Iwate	2015	100+	16	25	36	37	FALSE
3	Iwate	2015	100+	26	37	50	47	TRUE
3	Iwate	2015	100+	45	60	77	62	TRUE
3	Iwate	2015	100+	79	98	120	98	TRUE
3	Iwate	2015	100+	118	142	166	126	TRUE
3	Iwate	2015	100+	201	231	263	233	TRUE
3	Iwate	2015	100+	338	377	418	357	TRUE
3	Iwate	2015	100+	606	662	718	682	TRUE
3	Iwate	2015	100+	901	970	1040	984	TRUE
3	Iwate	2015	100+	1108	1186	1260	1190	TRUE
3	Iwate	2015	100+	1788	1888	1984	1868	TRUE
3	Iwate	2015	100+	2917	3033	3156	3015	TRUE
3	Iwate	2015	100+	3440	3569	3705	3578	TRUE
3	Iwate	2015	100+	2604	2712	2821	2708	TRUE
3	Iwate	2015	100+	1115	1187	1262	1159	TRUE
3	Iwate	2015	100+	267	302	340	284	TRUE
3	Iwate	2016	100+	10	17	26	17	TRUE
3	Iwate	2016	100+	3	8	14	10	TRUE
3	Iwate	2016	100+	1	4	9	2	TRUE
3	Iwate	2016	100+	1	5	11	4	TRUE
3	Iwate	2016	100+	6	13	21	14	TRUE
3	Iwate	2016	100+	13	21	32	19	TRUE
3	Iwate	2016	100+	15	25	35	33	TRUE
3	Iwate	2016	100+	25	36	50	38	TRUE
3	Iwate	2016	100+	43	58	74	65	TRUE
3	Iwate	2016	100+	80	99	120	99	TRUE
3	Iwate	2016	100+	122	145	171	144	TRUE
3	Iwate	2016	100+	194	224	256	213	TRUE
3	Iwate	2016	100+	329	368	409	384	TRUE
3	Iwate	2016	100+	585	637	692	686	TRUE
3	Iwate	2016	100+	978	1049	1120	1053	TRUE
3	Iwate	2016	100+	1048	1118	1193	1156	TRUE
3	Iwate	2016	100+	1763	1857	1956	1832	TRUE
3	Iwate	2016	100+	2966	3083	3201	3038	TRUE
3	Iwate	2016	100+	3559	3692	3825	3720	TRUE
3	Iwate	2016	100+	2823	2936	3048	2864	TRUE
3	Iwate	2016	100+	1211	1284	1359	1255	TRUE
3	Iwate	2016	100+	289	326	364	327	TRUE
3	Iwate	2017	100+	9	17	25	22	TRUE
3	Iwate	2017	100+	3	7	14	6	TRUE
3	Iwate	2017	100+	1	4	9	1	TRUE
3	Iwate	2017	100+	1	5	10	5	TRUE
3	Iwate	2017	100+	6	12	20	21	FALSE
3	Iwate	2017	100+	12	21	30	21	TRUE
3	Iwate	2017	100+	15	24	34	24	TRUE
3	Iwate	2017	100+	23	35	47	27	TRUE
3	Iwate	2017	100+	41	55	71	65	TRUE
3	Iwate	2017	100+	77	96	118	99	TRUE
3	Iwate	2017	100+	122	145	171	161	TRUE
3	Iwate	2017	100+	188	217	247	215	TRUE
3	Iwate	2017	100+	320	359	397	348	TRUE
3	Iwate	2017	100+	556	606	660	638	TRUE
3	Iwate	2017	100+	975	1042	1117	1033	TRUE
3	Iwate	2017	100+	1049	1118	1191	1213	FALSE
3	Iwate	2017	100+	1742	1837	1934	1882	TRUE
3	Iwate	2017	100+	2942	3062	3183	2933	FALSE
3	Iwate	2017	100+	3643	3779	3915	3696	TRUE
3	Iwate	2017	100+	3012	3126	3233	3087	TRUE
3	Iwate	2017	100+	1270	1350	1425	1395	TRUE
3	Iwate	2017	100+	309	348	388	352	TRUE
3	Iwate	2018	100+	8	16	25	23	TRUE
3	Iwate	2018	100+	3	7	13	12	TRUE
3	Iwate	2018	100+	1	4	8	5	TRUE
3	Iwate	2018	100+	1	5	9	3	TRUE
3	Iwate	2018	100+	5	11	19	7	TRUE
3	Iwate	2018	100+	11	20	29	22	TRUE
3	Iwate	2018	100+	13	22	32	15	TRUE
3	Iwate	2018	100+	21	32	44	30	TRUE
3	Iwate	2018	100+	37	51	67	61	TRUE
3	Iwate	2018	100+	72	91	110	103	TRUE
3	Iwate	2018	100+	119	142	166	154	TRUE
3	Iwate	2018	100+	183	211	242	222	TRUE
3	Iwate	2018	100+	306	344	382	340	TRUE
3	Iwate	2018	100+	519	571	622	586	TRUE
3	Iwate	2018	100+	947	1016	1089	1068	TRUE
3	Iwate	2018	100+	1106	1180	1254	1267	FALSE
3	Iwate	2018	100+	1695	1792	1888	1869	TRUE
3	Iwate	2018	100+	2915	3033	3153	2819	FALSE
3	Iwate	2018	100+	3762	3903	4042	3770	TRUE
3	Iwate	2018	100+	3157	3280	3395	3266	TRUE
3	Iwate	2018	100+	1352	1432	1514	1402	TRUE
3	Iwate	2018	100+	313	351	392	355	TRUE
3	Iwate	2019	100+	7	14	22	15	TRUE
3	Iwate	2019	100+	3	7	13	4	TRUE
3	Iwate	2019	100+	1	4	9	3	TRUE
3	Iwate	2019	100+	1	5	10	5	TRUE
3	Iwate	2019	100+	5	12	19	12	TRUE
3	Iwate	2019	100+	11	20	29	23	TRUE
3	Iwate	2019	100+	13	22	32	27	TRUE
3	Iwate	2019	100+	21	32	44	36	TRUE
3	Iwate	2019	100+	36	50	66	40	TRUE
3	Iwate	2019	100+	70	88	108	92	TRUE
3	Iwate	2019	100+	117	142	167	165	TRUE
3	Iwate	2019	100+	182	210	241	200	TRUE
3	Iwate	2019	100+	295	332	370	376	FALSE
3	Iwate	2019	100+	515	564	617	565	TRUE
3	Iwate	2019	100+	923	992	1063	1031	TRUE
3	Iwate	2019	100+	1161	1237	1315	1292	TRUE
3	Iwate	2019	100+	1691	1785	1882	1746	TRUE
3	Iwate	2019	100+	2826	2942	3065	2831	TRUE
3	Iwate	2019	100+	3808	3953	4095	3924	TRUE
3	Iwate	2019	100+	3331	3455	3580	3528	TRUE
3	Iwate	2019	100+	1497	1580	1671	1542	TRUE
3	Iwate	2019	100+	319	359	400	377	TRUE
4	Miyagi	2000	100+	51	67	85	58	TRUE
4	Miyagi	2000	100+	17	27	38	20	TRUE
4	Miyagi	2000	100+	9	16	24	21	TRUE
4	Miyagi	2000	100+	9	17	26	18	TRUE
4	Miyagi	2000	100+	40	55	72	55	TRUE
4	Miyagi	2000	100+	65	83	103	96	TRUE
4	Miyagi	2000	100+	70	89	110	79	TRUE
4	Miyagi	2000	100+	86	106	129	104	TRUE
4	Miyagi	2000	100+	118	142	168	125	TRUE
4	Miyagi	2000	100+	187	217	248	228	TRUE
4	Miyagi	2000	100+	367	408	450	396	TRUE
4	Miyagi	2000	100+	577	628	683	614	TRUE
4	Miyagi	2000	100+	677	734	792	720	TRUE
4	Miyagi	2000	100+	945	1012	1082	981	TRUE
4	Miyagi	2000	100+	1470	1557	1647	1555	TRUE
4	Miyagi	2000	100+	2108	2213	2322	2126	TRUE
4	Miyagi	2000	100+	2348	2458	2574	2507	TRUE
4	Miyagi	2000	100+	2462	2568	2674	2717	FALSE
4	Miyagi	2000	100+	2485	2592	2700	2627	TRUE
4	Miyagi	2000	100+	1454	1531	1612	1606	TRUE
4	Miyagi	2000	100+	384	426	467	447	TRUE
4	Miyagi	2000	100+	49	64	80	66	TRUE
4	Miyagi	2001	100+	49	65	82	58	TRUE
4	Miyagi	2001	100+	16	25	36	26	TRUE
4	Miyagi	2001	100+	8	14	23	11	TRUE
4	Miyagi	2001	100+	8	15	23	18	TRUE
4	Miyagi	2001	100+	36	50	65	46	TRUE
4	Miyagi	2001	100+	60	77	97	73	TRUE
4	Miyagi	2001	100+	66	85	104	102	TRUE
4	Miyagi	2001	100+	84	105	127	106	TRUE
4	Miyagi	2001	100+	108	132	157	133	TRUE
4	Miyagi	2001	100+	174	202	234	189	TRUE
4	Miyagi	2001	100+	334	375	416	372	TRUE
4	Miyagi	2001	100+	606	657	712	668	TRUE
4	Miyagi	2001	100+	622	676	733	666	TRUE
4	Miyagi	2001	100+	908	974	1042	919	TRUE
4	Miyagi	2001	100+	1431	1519	1609	1543	TRUE
4	Miyagi	2001	100+	2092	2198	2305	2188	TRUE
4	Miyagi	2001	100+	2461	2576	2696	2579	TRUE
4	Miyagi	2001	100+	2558	2666	2774	2730	TRUE
4	Miyagi	2001	100+	2591	2698	2810	2704	TRUE
4	Miyagi	2001	100+	1584	1668	1749	1685	TRUE
4	Miyagi	2001	100+	420	461	505	460	TRUE
4	Miyagi	2001	100+	59	76	94	61	TRUE
4	Miyagi	2002	100+	45	60	76	67	TRUE
4	Miyagi	2002	100+	13	23	33	31	TRUE
4	Miyagi	2002	100+	6	13	20	17	TRUE
4	Miyagi	2002	100+	7	13	21	13	TRUE
4	Miyagi	2002	100+	31	44	59	52	TRUE
4	Miyagi	2002	100+	58	76	96	77	TRUE
4	Miyagi	2002	100+	67	86	107	99	TRUE
4	Miyagi	2002	100+	87	108	130	105	TRUE
4	Miyagi	2002	100+	108	130	155	125	TRUE
4	Miyagi	2002	100+	169	198	229	187	TRUE
4	Miyagi	2002	100+	317	354	392	317	TRUE
4	Miyagi	2002	100+	593	645	698	608	TRUE
4	Miyagi	2002	100+	620	676	732	710	TRUE
4	Miyagi	2002	100+	902	965	1032	958	TRUE
4	Miyagi	2002	100+	1355	1440	1526	1366	TRUE
4	Miyagi	2002	100+	2014	2119	2226	2121	TRUE
4	Miyagi	2002	100+	2563	2684	2802	2692	TRUE
4	Miyagi	2002	100+	2636	2748	2859	2861	FALSE
4	Miyagi	2002	100+	2629	2742	2852	2744	TRUE
4	Miyagi	2002	100+	1709	1792	1876	1768	TRUE
4	Miyagi	2002	100+	487	532	581	585	FALSE
4	Miyagi	2002	100+	72	91	110	90	TRUE
4	Miyagi	2003	100+	44	59	75	69	TRUE
4	Miyagi	2003	100+	13	21	31	14	TRUE
4	Miyagi	2003	100+	5	12	19	12	TRUE
4	Miyagi	2003	100+	5	12	19	24	FALSE
4	Miyagi	2003	100+	29	42	55	49	TRUE
4	Miyagi	2003	100+	57	74	93	88	TRUE
4	Miyagi	2003	100+	68	86	106	91	TRUE
4	Miyagi	2003	100+	89	110	133	109	TRUE
4	Miyagi	2003	100+	112	134	158	114	TRUE
4	Miyagi	2003	100+	170	199	228	198	TRUE
4	Miyagi	2003	100+	307	345	386	337	TRUE
4	Miyagi	2003	100+	580	631	685	657	TRUE
4	Miyagi	2003	100+	675	733	790	761	TRUE
4	Miyagi	2003	100+	909	974	1041	930	TRUE
4	Miyagi	2003	100+	1330	1414	1498	1355	TRUE
4	Miyagi	2003	100+	2051	2154	2256	2151	TRUE
4	Miyagi	2003	100+	2741	2860	2984	2852	TRUE
4	Miyagi	2003	100+	2813	2922	3042	2969	TRUE
4	Miyagi	2003	100+	2710	2824	2936	2820	TRUE
4	Miyagi	2003	100+	1839	1928	2016	1922	TRUE
4	Miyagi	2003	100+	574	623	674	560	FALSE
4	Miyagi	2003	100+	84	104	124	105	TRUE
4	Miyagi	2004	100+	39	53	69	53	TRUE
4	Miyagi	2004	100+	12	21	32	17	TRUE
4	Miyagi	2004	100+	6	12	20	12	TRUE
4	Miyagi	2004	100+	6	13	21	15	TRUE
4	Miyagi	2004	100+	29	40	55	48	TRUE
4	Miyagi	2004	100+	56	72	91	68	TRUE
4	Miyagi	2004	100+	67	84	104	91	TRUE
4	Miyagi	2004	100+	91	113	135	131	TRUE
4	Miyagi	2004	100+	110	133	158	127	TRUE
4	Miyagi	2004	100+	162	190	219	222	FALSE
4	Miyagi	2004	100+	292	329	367	364	TRUE
4	Miyagi	2004	100+	534	583	634	576	TRUE
4	Miyagi	2004	100+	700	757	816	724	TRUE
4	Miyagi	2004	100+	932	999	1067	982	TRUE
4	Miyagi	2004	100+	1301	1384	1465	1446	TRUE
4	Miyagi	2004	100+	1991	2098	2203	2131	TRUE
4	Miyagi	2004	100+	2759	2881	3007	2871	TRUE
4	Miyagi	2004	100+	2958	3076	3196	2994	TRUE
4	Miyagi	2004	100+	2738	2853	2963	2810	TRUE
4	Miyagi	2004	100+	1971	2060	2156	2029	TRUE
4	Miyagi	2004	100+	685	738	792	722	TRUE
4	Miyagi	2004	100+	103	124	147	123	TRUE
4	Miyagi	2005	100+	39	54	69	54	TRUE
4	Miyagi	2005	100+	12	21	30	16	TRUE
4	Miyagi	2005	100+	5	12	19	16	TRUE
4	Miyagi	2005	100+	5	12	19	11	TRUE
4	Miyagi	2005	100+	27	39	52	39	TRUE
4	Miyagi	2005	100+	56	72	90	72	TRUE
4	Miyagi	2005	100+	65	84	104	78	TRUE
4	Miyagi	2005	100+	94	116	139	110	TRUE
4	Miyagi	2005	100+	115	139	163	177	FALSE
4	Miyagi	2005	100+	169	196	227	180	TRUE
4	Miyagi	2005	100+	295	331	371	328	TRUE
4	Miyagi	2005	100+	523	573	623	618	TRUE
4	Miyagi	2005	100+	793	853	916	869	TRUE
4	Miyagi	2005	100+	938	1002	1068	959	TRUE
4	Miyagi	2005	100+	1298	1377	1459	1342	TRUE
4	Miyagi	2005	100+	2066	2165	2268	2143	TRUE
4	Miyagi	2005	100+	2939	3066	3199	3028	TRUE
4	Miyagi	2005	100+	3239	3359	3483	3391	TRUE
4	Miyagi	2005	100+	2923	3047	3166	3134	TRUE
4	Miyagi	2005	100+	2098	2191	2284	2239	TRUE
4	Miyagi	2005	100+	770	827	885	863	TRUE
4	Miyagi	2005	100+	113	135	160	131	TRUE
4	Miyagi	2006	100+	36	49	64	41	TRUE
4	Miyagi	2006	100+	11	19	28	25	TRUE
4	Miyagi	2006	100+	5	11	18	14	TRUE
4	Miyagi	2006	100+	5	11	19	8	TRUE
4	Miyagi	2006	100+	24	35	48	38	TRUE
4	Miyagi	2006	100+	53	70	89	69	TRUE
4	Miyagi	2006	100+	62	80	100	78	TRUE
4	Miyagi	2006	100+	92	113	136	117	TRUE
4	Miyagi	2006	100+	116	139	165	143	TRUE
4	Miyagi	2006	100+	158	185	215	206	TRUE
4	Miyagi	2006	100+	275	313	350	362	FALSE
4	Miyagi	2006	100+	483	528	576	483	TRUE
4	Miyagi	2006	100+	833	894	958	897	TRUE
4	Miyagi	2006	100+	867	931	997	929	TRUE
4	Miyagi	2006	100+	1242	1325	1409	1392	TRUE
4	Miyagi	2006	100+	1993	2095	2197	2141	TRUE
4	Miyagi	2006	100+	2901	3028	3155	3041	TRUE
4	Miyagi	2006	100+	3378	3504	3632	3406	TRUE
4	Miyagi	2006	100+	3048	3168	3290	3122	TRUE
4	Miyagi	2006	100+	2214	2310	2408	2256	TRUE
4	Miyagi	2006	100+	852	912	976	902	TRUE
4	Miyagi	2006	100+	124	148	172	155	TRUE
4	Miyagi	2007	100+	36	49	64	48	TRUE
4	Miyagi	2007	100+	9	17	26	13	TRUE
4	Miyagi	2007	100+	4	10	17	7	TRUE
4	Miyagi	2007	100+	4	10	17	13	TRUE
4	Miyagi	2007	100+	21	31	43	31	TRUE
4	Miyagi	2007	100+	51	67	85	79	TRUE
4	Miyagi	2007	100+	60	79	98	76	TRUE
4	Miyagi	2007	100+	88	110	131	101	TRUE
4	Miyagi	2007	100+	119	143	169	150	TRUE
4	Miyagi	2007	100+	157	184	212	171	TRUE
4	Miyagi	2007	100+	269	304	342	334	TRUE
4	Miyagi	2007	100+	455	500	548	491	TRUE
4	Miyagi	2007	100+	835	900	967	929	TRUE
4	Miyagi	2007	100+	873	939	1005	982	TRUE
4	Miyagi	2007	100+	1204	1284	1366	1238	TRUE
4	Miyagi	2007	100+	1951	2052	2154	2065	TRUE
4	Miyagi	2007	100+	2952	3079	3205	3006	TRUE
4	Miyagi	2007	100+	3572	3706	3839	3716	TRUE
4	Miyagi	2007	100+	3182	3308	3430	3397	TRUE
4	Miyagi	2007	100+	2327	2426	2525	2438	TRUE
4	Miyagi	2007	100+	928	993	1059	921	FALSE
4	Miyagi	2007	100+	146	172	198	171	TRUE
4	Miyagi	2008	100+	33	46	60	41	TRUE
4	Miyagi	2008	100+	9	16	25	16	TRUE
4	Miyagi	2008	100+	4	9	16	10	TRUE
4	Miyagi	2008	100+	4	10	17	12	TRUE
4	Miyagi	2008	100+	19	29	41	30	TRUE
4	Miyagi	2008	100+	51	67	85	72	TRUE
4	Miyagi	2008	100+	63	80	100	88	TRUE
4	Miyagi	2008	100+	88	109	132	108	TRUE
4	Miyagi	2008	100+	122	146	171	164	TRUE
4	Miyagi	2008	100+	158	185	214	193	TRUE
4	Miyagi	2008	100+	261	296	332	268	TRUE
4	Miyagi	2008	100+	424	468	513	446	TRUE
4	Miyagi	2008	100+	792	852	917	876	TRUE
4	Miyagi	2008	100+	933	1001	1069	1004	TRUE
4	Miyagi	2008	100+	1175	1252	1332	1237	TRUE
4	Miyagi	2008	100+	1857	1956	2056	1960	TRUE
4	Miyagi	2008	100+	2911	3035	3163	3080	TRUE
4	Miyagi	2008	100+	3681	3811	3947	3731	TRUE
4	Miyagi	2008	100+	3314	3439	3561	3494	TRUE
4	Miyagi	2008	100+	2402	2501	2604	2513	TRUE
4	Miyagi	2008	100+	1032	1100	1168	1140	TRUE
4	Miyagi	2008	100+	182	211	241	202	TRUE
4	Miyagi	2009	100+	32	44	58	38	TRUE
4	Miyagi	2009	100+	8	16	25	23	TRUE
4	Miyagi	2009	100+	4	9	15	8	TRUE
4	Miyagi	2009	100+	4	10	16	9	TRUE
4	Miyagi	2009	100+	18	28	40	34	TRUE
4	Miyagi	2009	100+	41	56	72	56	TRUE
4	Miyagi	2009	100+	51	67	85	71	TRUE
4	Miyagi	2009	100+	76	95	117	98	TRUE
4	Miyagi	2009	100+	111	134	160	121	TRUE
4	Miyagi	2009	100+	144	171	199	183	TRUE
4	Miyagi	2009	100+	236	270	305	269	TRUE
4	Miyagi	2009	100+	396	438	481	428	TRUE
4	Miyagi	2009	100+	714	772	829	790	TRUE
4	Miyagi	2009	100+	943	1011	1080	971	TRUE
4	Miyagi	2009	100+	1212	1292	1375	1298	TRUE
4	Miyagi	2009	100+	1826	1926	2026	1959	TRUE
4	Miyagi	2009	100+	2854	2980	3105	2936	TRUE
4	Miyagi	2009	100+	3815	3946	4084	4009	TRUE
4	Miyagi	2009	100+	3592	3722	3856	3641	TRUE
4	Miyagi	2009	100+	2421	2522	2629	2565	TRUE
4	Miyagi	2009	100+	1090	1161	1233	1106	TRUE
4	Miyagi	2009	100+	200	232	264	223	TRUE
4	Miyagi	2010	100+	30	43	57	47	TRUE
4	Miyagi	2010	100+	9	17	26	16	TRUE
4	Miyagi	2010	100+	4	10	17	7	TRUE
4	Miyagi	2010	100+	5	11	19	13	TRUE
4	Miyagi	2010	100+	19	30	41	40	TRUE
4	Miyagi	2010	100+	40	54	70	49	TRUE
4	Miyagi	2010	100+	49	65	82	55	TRUE
4	Miyagi	2010	100+	75	94	115	107	TRUE
4	Miyagi	2010	100+	111	135	158	111	TRUE
4	Miyagi	2010	100+	145	170	198	177	TRUE
4	Miyagi	2010	100+	234	268	303	252	TRUE
4	Miyagi	2010	100+	387	427	470	452	TRUE
4	Miyagi	2010	100+	674	733	792	702	TRUE
4	Miyagi	2010	100+	1042	1112	1185	1080	TRUE
4	Miyagi	2010	100+	1251	1332	1411	1321	TRUE
4	Miyagi	2010	100+	1845	1943	2042	1911	TRUE
4	Miyagi	2010	100+	2851	2972	3099	2991	TRUE
4	Miyagi	2010	100+	3949	4077	4215	4101	TRUE
4	Miyagi	2010	100+	3929	4067	4211	4114	TRUE
4	Miyagi	2010	100+	2602	2712	2817	2842	FALSE
4	Miyagi	2010	100+	1176	1248	1322	1301	TRUE
4	Miyagi	2010	100+	240	272	305	271	TRUE
4	Miyagi	2011	100+	62	82	105	85	TRUE
4	Miyagi	2011	100+	156	187	221	178	TRUE
4	Miyagi	2011	100+	5	11	18	189	FALSE
4	Miyagi	2011	100+	6	13	20	151	FALSE
4	Miyagi	2011	100+	21	31	42	168	FALSE
4	Miyagi	2011	100+	45	60	77	208	FALSE
4	Miyagi	2011	100+	55	71	89	254	FALSE
4	Miyagi	2011	100+	81	101	123	367	FALSE
4	Miyagi	2011	100+	123	148	173	444	FALSE
4	Miyagi	2011	100+	164	192	222	559	FALSE
4	Miyagi	2011	100+	247	282	318	673	FALSE
4	Miyagi	2011	100+	401	443	488	951	FALSE
4	Miyagi	2011	100+	686	744	803	1418	FALSE
4	Miyagi	2011	100+	1204	1283	1361	2290	FALSE
4	Miyagi	2011	100+	1236	1317	1397	2275	FALSE
4	Miyagi	2011	100+	1886	1981	2078	3162	FALSE
4	Miyagi	2011	100+	2951	3076	3204	4416	FALSE
4	Miyagi	2011	100+	4111	4247	4388	5548	FALSE
4	Miyagi	2011	100+	4245	4388	4532	5340	FALSE
4	Miyagi	2011	100+	2809	2919	3025	3445	FALSE
4	Miyagi	2011	100+	1232	1308	1387	1590	FALSE
4	Miyagi	2011	100+	257	293	328	330	FALSE
4	Miyagi	2012	100+	26	38	50	42	TRUE
4	Miyagi	2012	100+	9	16	24	23	TRUE
4	Miyagi	2012	100+	4	9	16	11	TRUE
4	Miyagi	2012	100+	5	11	19	5	TRUE
4	Miyagi	2012	100+	17	27	39	21	TRUE
4	Miyagi	2012	100+	38	53	68	43	TRUE
4	Miyagi	2012	100+	47	63	79	59	TRUE
4	Miyagi	2012	100+	70	88	108	98	TRUE
4	Miyagi	2012	100+	106	129	153	134	TRUE
4	Miyagi	2012	100+	150	175	204	165	TRUE
4	Miyagi	2012	100+	219	250	282	244	TRUE
4	Miyagi	2012	100+	354	393	433	396	TRUE
4	Miyagi	2012	100+	594	646	702	595	TRUE
4	Miyagi	2012	100+	1126	1200	1273	1254	TRUE
4	Miyagi	2012	100+	1173	1248	1327	1268	TRUE
4	Miyagi	2012	100+	1736	1833	1928	1781	TRUE
4	Miyagi	2012	100+	2728	2848	2972	2851	TRUE
4	Miyagi	2012	100+	3922	4055	4198	4064	TRUE
4	Miyagi	2012	100+	4297	4448	4601	4485	TRUE
4	Miyagi	2012	100+	2880	2991	3102	2944	TRUE
4	Miyagi	2012	100+	1264	1343	1419	1341	TRUE
4	Miyagi	2012	100+	271	309	347	299	TRUE
4	Miyagi	2013	100+	26	37	50	49	TRUE
4	Miyagi	2013	100+	7	15	23	10	TRUE
4	Miyagi	2013	100+	3	8	15	6	TRUE
4	Miyagi	2013	100+	4	10	17	8	TRUE
4	Miyagi	2013	100+	16	25	35	17	TRUE
4	Miyagi	2013	100+	33	47	61	54	TRUE
4	Miyagi	2013	100+	40	55	71	64	TRUE
4	Miyagi	2013	100+	62	79	98	92	TRUE
4	Miyagi	2013	100+	96	118	141	124	TRUE
4	Miyagi	2013	100+	141	167	195	148	TRUE
4	Miyagi	2013	100+	208	239	272	230	TRUE
4	Miyagi	2013	100+	331	369	408	353	TRUE
4	Miyagi	2013	100+	548	598	649	569	TRUE
4	Miyagi	2013	100+	1045	1113	1187	1069	TRUE
4	Miyagi	2013	100+	1210	1289	1367	1265	TRUE
4	Miyagi	2013	100+	1704	1793	1887	1790	TRUE
4	Miyagi	2013	100+	2674	2793	2914	2751	TRUE
4	Miyagi	2013	100+	3914	4051	4195	4121	TRUE
4	Miyagi	2013	100+	4481	4624	4778	4681	TRUE
4	Miyagi	2013	100+	3052	3170	3284	3171	TRUE
4	Miyagi	2013	100+	1299	1374	1453	1356	TRUE
4	Miyagi	2013	100+	299	336	374	307	TRUE
4	Miyagi	2014	100+	24	35	48	35	TRUE
4	Miyagi	2014	100+	7	14	22	25	FALSE
4	Miyagi	2014	100+	3	8	14	3	TRUE
4	Miyagi	2014	100+	4	10	17	9	TRUE
4	Miyagi	2014	100+	15	25	35	19	TRUE
4	Miyagi	2014	100+	34	47	62	43	TRUE
4	Miyagi	2014	100+	42	57	73	60	TRUE
4	Miyagi	2014	100+	62	79	99	75	TRUE
4	Miyagi	2014	100+	96	118	141	118	TRUE
4	Miyagi	2014	100+	150	176	204	182	TRUE
4	Miyagi	2014	100+	214	245	279	253	TRUE
4	Miyagi	2014	100+	328	366	405	422	FALSE
4	Miyagi	2014	100+	543	592	644	591	TRUE
4	Miyagi	2014	100+	1011	1080	1152	1071	TRUE
4	Miyagi	2014	100+	1283	1364	1445	1360	TRUE
4	Miyagi	2014	100+	1741	1834	1931	1826	TRUE
4	Miyagi	2014	100+	2641	2759	2883	2748	TRUE
4	Miyagi	2014	100+	3942	4076	4209	4039	TRUE
4	Miyagi	2014	100+	4686	4838	4992	4870	TRUE
4	Miyagi	2014	100+	3333	3454	3573	3314	FALSE
4	Miyagi	2014	100+	1351	1427	1506	1428	TRUE
4	Miyagi	2014	100+	333	371	413	381	TRUE
4	Miyagi	2015	100+	22	33	45	28	TRUE
4	Miyagi	2015	100+	7	13	21	20	TRUE
4	Miyagi	2015	100+	3	7	14	10	TRUE
4	Miyagi	2015	100+	4	9	16	7	TRUE
4	Miyagi	2015	100+	14	23	33	18	TRUE
4	Miyagi	2015	100+	32	44	58	40	TRUE
4	Miyagi	2015	100+	37	51	66	45	TRUE
4	Miyagi	2015	100+	56	73	91	67	TRUE
4	Miyagi	2015	100+	87	107	129	121	TRUE
4	Miyagi	2015	100+	143	169	197	172	TRUE
4	Miyagi	2015	100+	205	236	268	249	TRUE
4	Miyagi	2015	100+	312	350	389	352	TRUE
4	Miyagi	2015	100+	507	555	605	564	TRUE
4	Miyagi	2015	100+	930	996	1065	976	TRUE
4	Miyagi	2015	100+	1367	1455	1542	1424	TRUE
4	Miyagi	2015	100+	1668	1764	1859	1782	TRUE
4	Miyagi	2015	100+	2552	2674	2798	2647	TRUE
4	Miyagi	2015	100+	3921	4055	4188	4096	TRUE
4	Miyagi	2015	100+	4808	4972	5130	4948	TRUE
4	Miyagi	2015	100+	3583	3707	3835	3619	TRUE
4	Miyagi	2015	100+	1460	1546	1629	1577	TRUE
4	Miyagi	2015	100+	345	384	427	376	TRUE
4	Miyagi	2016	100+	20	30	42	40	TRUE
4	Miyagi	2016	100+	6	12	21	15	TRUE
4	Miyagi	2016	100+	3	7	13	8	TRUE
4	Miyagi	2016	100+	4	9	16	9	TRUE
4	Miyagi	2016	100+	14	22	32	23	TRUE
4	Miyagi	2016	100+	33	46	60	38	TRUE
4	Miyagi	2016	100+	37	52	66	49	TRUE
4	Miyagi	2016	100+	56	72	91	75	TRUE
4	Miyagi	2016	100+	84	104	126	114	TRUE
4	Miyagi	2016	100+	142	169	196	188	TRUE
4	Miyagi	2016	100+	211	242	277	252	TRUE
4	Miyagi	2016	100+	299	336	374	368	TRUE
4	Miyagi	2016	100+	487	533	581	530	TRUE
4	Miyagi	2016	100+	886	953	1022	962	TRUE
4	Miyagi	2016	100+	1466	1557	1648	1526	TRUE
4	Miyagi	2016	100+	1536	1627	1713	1623	TRUE
4	Miyagi	2016	100+	2489	2604	2728	2587	TRUE
4	Miyagi	2016	100+	3930	4067	4205	3983	TRUE
4	Miyagi	2016	100+	4890	5050	5215	5038	TRUE
4	Miyagi	2016	100+	3868	3998	4125	4003	TRUE
4	Miyagi	2016	100+	1636	1724	1815	1691	TRUE
4	Miyagi	2016	100+	361	404	448	418	TRUE
4	Miyagi	2017	100+	20	30	42	33	TRUE
4	Miyagi	2017	100+	6	13	20	14	TRUE
4	Miyagi	2017	100+	3	7	14	4	TRUE
4	Miyagi	2017	100+	3	9	15	7	TRUE
4	Miyagi	2017	100+	13	22	32	21	TRUE
4	Miyagi	2017	100+	27	39	53	41	TRUE
4	Miyagi	2017	100+	30	43	57	41	TRUE
4	Miyagi	2017	100+	49	65	81	68	TRUE
4	Miyagi	2017	100+	75	94	114	99	TRUE
4	Miyagi	2017	100+	129	155	180	154	TRUE
4	Miyagi	2017	100+	205	236	268	242	TRUE
4	Miyagi	2017	100+	288	324	361	338	TRUE
4	Miyagi	2017	100+	460	506	554	499	TRUE
4	Miyagi	2017	100+	814	875	939	872	TRUE
4	Miyagi	2017	100+	1507	1595	1689	1645	TRUE
4	Miyagi	2017	100+	1603	1695	1787	1695	TRUE
4	Miyagi	2017	100+	2471	2593	2706	2612	TRUE
4	Miyagi	2017	100+	3952	4087	4226	3982	TRUE
4	Miyagi	2017	100+	5098	5252	5416	5189	TRUE
4	Miyagi	2017	100+	4144	4283	4420	4267	TRUE
4	Miyagi	2017	100+	1752	1843	1930	1759	TRUE
4	Miyagi	2017	100+	374	416	461	407	TRUE
4	Miyagi	2018	100+	18	28	39	34	TRUE
4	Miyagi	2018	100+	6	13	20	9	TRUE
4	Miyagi	2018	100+	3	8	14	12	TRUE
4	Miyagi	2018	100+	4	9	16	6	TRUE
4	Miyagi	2018	100+	13	22	32	26	TRUE
4	Miyagi	2018	100+	29	41	55	61	FALSE
4	Miyagi	2018	100+	31	44	59	62	FALSE
4	Miyagi	2018	100+	49	65	82	67	TRUE
4	Miyagi	2018	100+	74	93	113	90	TRUE
4	Miyagi	2018	100+	127	153	178	142	TRUE
4	Miyagi	2018	100+	210	241	273	235	TRUE
4	Miyagi	2018	100+	290	325	362	316	TRUE
4	Miyagi	2018	100+	452	496	542	545	FALSE
4	Miyagi	2018	100+	790	850	913	876	TRUE
4	Miyagi	2018	100+	1465	1554	1646	1618	TRUE
4	Miyagi	2018	100+	1693	1786	1884	1860	TRUE
4	Miyagi	2018	100+	2431	2543	2660	2515	TRUE
4	Miyagi	2018	100+	3945	4075	4221	3892	FALSE
4	Miyagi	2018	100+	5189	5352	5519	5313	TRUE
4	Miyagi	2018	100+	4427	4569	4713	4446	TRUE
4	Miyagi	2018	100+	1942	2039	2140	1951	TRUE
4	Miyagi	2018	100+	408	451	499	458	TRUE
4	Miyagi	2019	100+	17	26	37	27	TRUE
4	Miyagi	2019	100+	6	12	19	13	TRUE
4	Miyagi	2019	100+	2	7	13	7	TRUE
4	Miyagi	2019	100+	3	9	16	10	TRUE
4	Miyagi	2019	100+	13	21	31	29	TRUE
4	Miyagi	2019	100+	28	41	54	44	TRUE
4	Miyagi	2019	100+	31	44	58	43	TRUE
4	Miyagi	2019	100+	48	63	80	63	TRUE
4	Miyagi	2019	100+	74	93	113	117	FALSE
4	Miyagi	2019	100+	126	151	176	152	TRUE
4	Miyagi	2019	100+	217	250	283	266	TRUE
4	Miyagi	2019	100+	296	331	369	336	TRUE
4	Miyagi	2019	100+	446	491	537	514	TRUE
4	Miyagi	2019	100+	775	834	894	839	TRUE
4	Miyagi	2019	100+	1382	1463	1548	1430	TRUE
4	Miyagi	2019	100+	1803	1896	1993	1959	TRUE
4	Miyagi	2019	100+	2545	2659	2777	2575	TRUE
4	Miyagi	2019	100+	3899	4034	4172	3981	TRUE
4	Miyagi	2019	100+	5218	5377	5538	5353	TRUE
4	Miyagi	2019	100+	4694	4841	4986	4839	TRUE
4	Miyagi	2019	100+	2113	2214	2318	2156	TRUE
4	Miyagi	2019	100+	416	461	508	465	TRUE
5	Akita	2000	100+	18	29	40	23	TRUE
5	Akita	2000	100+	6	12	20	8	TRUE
5	Akita	2000	100+	3	8	15	10	TRUE
5	Akita	2000	100+	3	7	14	6	TRUE
5	Akita	2000	100+	16	26	38	34	TRUE
5	Akita	2000	100+	18	29	40	23	TRUE
5	Akita	2000	100+	23	35	48	29	TRUE
5	Akita	2000	100+	32	45	59	45	TRUE
5	Akita	2000	100+	52	69	87	68	TRUE
5	Akita	2000	100+	103	125	149	107	TRUE
5	Akita	2000	100+	206	236	270	224	TRUE
5	Akita	2000	100+	348	389	430	383	TRUE
5	Akita	2000	100+	396	441	487	395	FALSE
5	Akita	2000	100+	634	688	747	638	TRUE
5	Akita	2000	100+	1076	1154	1233	1162	TRUE
5	Akita	2000	100+	1586	1682	1774	1585	FALSE
5	Akita	2000	100+	1712	1810	1911	1878	TRUE
5	Akita	2000	100+	1828	1921	2013	2157	FALSE
5	Akita	2000	100+	1760	1851	1943	1867	TRUE
5	Akita	2000	100+	989	1056	1121	1070	TRUE
5	Akita	2000	100+	252	285	319	291	TRUE
5	Akita	2000	100+	30	42	56	48	TRUE
5	Akita	2001	100+	16	25	36	27	TRUE
5	Akita	2001	100+	5	11	18	15	TRUE
5	Akita	2001	100+	2	7	14	7	TRUE
5	Akita	2001	100+	2	7	13	8	TRUE
5	Akita	2001	100+	14	24	34	26	TRUE
5	Akita	2001	100+	18	28	39	25	TRUE
5	Akita	2001	100+	24	36	49	29	TRUE
5	Akita	2001	100+	33	45	60	46	TRUE
5	Akita	2001	100+	49	64	82	58	TRUE
5	Akita	2001	100+	96	118	141	117	TRUE
5	Akita	2001	100+	188	218	249	200	TRUE
5	Akita	2001	100+	356	397	439	403	TRUE
5	Akita	2001	100+	355	398	439	388	TRUE
5	Akita	2001	100+	591	644	699	594	TRUE
5	Akita	2001	100+	1006	1081	1153	1040	TRUE
5	Akita	2001	100+	1497	1585	1677	1552	TRUE
5	Akita	2001	100+	1735	1830	1929	1836	TRUE
5	Akita	2001	100+	1832	1920	2013	2052	FALSE
5	Akita	2001	100+	1797	1889	1982	1889	TRUE
5	Akita	2001	100+	1086	1153	1223	1192	TRUE
5	Akita	2001	100+	275	310	345	343	TRUE
5	Akita	2001	100+	36	49	64	50	TRUE
5	Akita	2002	100+	14	23	34	20	TRUE
5	Akita	2002	100+	4	10	17	12	TRUE
5	Akita	2002	100+	2	7	12	9	TRUE
5	Akita	2002	100+	2	6	12	4	TRUE
5	Akita	2002	100+	13	21	31	25	TRUE
5	Akita	2002	100+	20	30	42	35	TRUE
5	Akita	2002	100+	28	40	53	47	TRUE
5	Akita	2002	100+	35	49	64	52	TRUE
5	Akita	2002	100+	49	65	82	64	TRUE
5	Akita	2002	100+	98	120	143	107	TRUE
5	Akita	2002	100+	185	215	246	222	TRUE
5	Akita	2002	100+	357	398	441	432	TRUE
5	Akita	2002	100+	369	411	453	419	TRUE
5	Akita	2002	100+	592	644	698	614	TRUE
5	Akita	2002	100+	970	1038	1111	986	TRUE
5	Akita	2002	100+	1453	1537	1629	1523	TRUE
5	Akita	2002	100+	1840	1938	2036	1909	TRUE
5	Akita	2002	100+	1908	1999	2093	2016	TRUE
5	Akita	2002	100+	1834	1924	2019	1988	TRUE
5	Akita	2002	100+	1185	1254	1324	1318	TRUE
5	Akita	2002	100+	314	350	387	376	TRUE
5	Akita	2002	100+	44	58	74	49	TRUE
5	Akita	2003	100+	13	22	32	32	TRUE
5	Akita	2003	100+	4	10	17	9	TRUE
5	Akita	2003	100+	2	7	12	9	TRUE
5	Akita	2003	100+	2	6	12	10	TRUE
5	Akita	2003	100+	11	20	29	25	TRUE
5	Akita	2003	100+	18	28	40	30	TRUE
5	Akita	2003	100+	25	37	50	36	TRUE
5	Akita	2003	100+	34	47	62	55	TRUE
5	Akita	2003	100+	47	62	79	54	TRUE
5	Akita	2003	100+	92	112	135	111	TRUE
5	Akita	2003	100+	174	202	233	221	TRUE
5	Akita	2003	100+	344	382	423	372	TRUE
5	Akita	2003	100+	388	432	476	413	TRUE
5	Akita	2003	100+	563	617	670	607	TRUE
5	Akita	2003	100+	961	1029	1104	970	TRUE
5	Akita	2003	100+	1475	1564	1655	1567	TRUE
5	Akita	2003	100+	1936	2038	2145	2010	TRUE
5	Akita	2003	100+	1999	2095	2189	2138	TRUE
5	Akita	2003	100+	1912	2005	2098	2096	TRUE
5	Akita	2003	100+	1255	1327	1401	1372	TRUE
5	Akita	2003	100+	363	405	447	412	TRUE
5	Akita	2003	100+	46	62	78	70	TRUE
5	Akita	2004	100+	12	21	30	19	TRUE
5	Akita	2004	100+	3	8	15	18	FALSE
5	Akita	2004	100+	2	6	11	3	TRUE
5	Akita	2004	100+	1	5	11	5	TRUE
5	Akita	2004	100+	10	17	26	19	TRUE
5	Akita	2004	100+	18	28	40	25	TRUE
5	Akita	2004	100+	26	38	51	43	TRUE
5	Akita	2004	100+	34	48	63	48	TRUE
5	Akita	2004	100+	48	63	80	57	TRUE
5	Akita	2004	100+	91	111	133	118	TRUE
5	Akita	2004	100+	169	197	227	227	TRUE
5	Akita	2004	100+	323	361	400	380	TRUE
5	Akita	2004	100+	414	459	506	407	FALSE
5	Akita	2004	100+	570	623	675	614	TRUE
5	Akita	2004	100+	867	932	1002	877	TRUE
5	Akita	2004	100+	1396	1484	1572	1440	TRUE
5	Akita	2004	100+	2021	2124	2231	2140	TRUE
5	Akita	2004	100+	2112	2209	2307	2266	TRUE
5	Akita	2004	100+	1908	1998	2097	2068	TRUE
5	Akita	2004	100+	1321	1393	1470	1422	TRUE
5	Akita	2004	100+	424	469	513	455	TRUE
5	Akita	2004	100+	50	66	82	76	TRUE
5	Akita	2005	100+	11	20	29	17	TRUE
5	Akita	2005	100+	4	9	15	13	TRUE
5	Akita	2005	100+	2	6	11	6	TRUE
5	Akita	2005	100+	2	6	11	7	TRUE
5	Akita	2005	100+	10	17	27	24	TRUE
5	Akita	2005	100+	16	26	38	30	TRUE
5	Akita	2005	100+	25	36	50	34	TRUE
5	Akita	2005	100+	35	48	63	51	TRUE
5	Akita	2005	100+	45	61	77	68	TRUE
5	Akita	2005	100+	85	105	127	103	TRUE
5	Akita	2005	100+	159	186	216	177	TRUE
5	Akita	2005	100+	303	340	380	341	TRUE
5	Akita	2005	100+	445	493	542	499	TRUE
5	Akita	2005	100+	551	601	656	580	TRUE
5	Akita	2005	100+	845	910	977	875	TRUE
5	Akita	2005	100+	1384	1470	1559	1410	TRUE
5	Akita	2005	100+	2020	2124	2228	2132	TRUE
5	Akita	2005	100+	2231	2334	2436	2329	TRUE
5	Akita	2005	100+	2016	2116	2214	2260	FALSE
5	Akita	2005	100+	1421	1500	1581	1494	TRUE
5	Akita	2005	100+	484	530	579	565	TRUE
5	Akita	2005	100+	59	75	93	67	TRUE
5	Akita	2006	100+	11	19	29	21	TRUE
5	Akita	2006	100+	3	8	14	11	TRUE
5	Akita	2006	100+	1	5	10	7	TRUE
5	Akita	2006	100+	1	5	10	0	FALSE
5	Akita	2006	100+	9	16	25	21	TRUE
5	Akita	2006	100+	16	25	36	20	TRUE
5	Akita	2006	100+	24	36	49	53	FALSE
5	Akita	2006	100+	35	48	63	51	TRUE
5	Akita	2006	100+	47	64	81	69	TRUE
5	Akita	2006	100+	82	103	124	107	TRUE
5	Akita	2006	100+	158	184	212	171	TRUE
5	Akita	2006	100+	291	328	366	297	TRUE
5	Akita	2006	100+	494	541	591	555	TRUE
5	Akita	2006	100+	523	570	622	590	TRUE
5	Akita	2006	100+	788	852	917	802	TRUE
5	Akita	2006	100+	1372	1455	1544	1445	TRUE
5	Akita	2006	100+	2096	2209	2322	2190	TRUE
5	Akita	2006	100+	2393	2494	2607	2518	TRUE
5	Akita	2006	100+	2106	2203	2301	2301	TRUE
5	Akita	2006	100+	1511	1593	1671	1690	FALSE
5	Akita	2006	100+	535	583	633	578	TRUE
5	Akita	2006	100+	64	81	99	82	TRUE
5	Akita	2007	100+	10	18	27	14	TRUE
5	Akita	2007	100+	3	7	13	9	TRUE
5	Akita	2007	100+	1	5	10	5	TRUE
5	Akita	2007	100+	1	5	10	5	TRUE
5	Akita	2007	100+	8	15	23	15	TRUE
5	Akita	2007	100+	15	25	35	35	TRUE
5	Akita	2007	100+	23	34	46	28	TRUE
5	Akita	2007	100+	34	47	62	45	TRUE
5	Akita	2007	100+	47	63	80	58	TRUE
5	Akita	2007	100+	77	96	117	99	TRUE
5	Akita	2007	100+	147	173	201	168	TRUE
5	Akita	2007	100+	268	304	340	322	TRUE
5	Akita	2007	100+	478	525	577	531	TRUE
5	Akita	2007	100+	522	571	623	564	TRUE
5	Akita	2007	100+	759	820	883	802	TRUE
5	Akita	2007	100+	1319	1401	1488	1378	TRUE
5	Akita	2007	100+	2054	2161	2267	2133	TRUE
5	Akita	2007	100+	2500	2605	2715	2700	TRUE
5	Akita	2007	100+	2196	2297	2400	2342	TRUE
5	Akita	2007	100+	1559	1642	1725	1706	TRUE
5	Akita	2007	100+	587	638	691	691	TRUE
5	Akita	2007	100+	77	96	116	113	TRUE
5	Akita	2008	100+	10	17	26	20	TRUE
5	Akita	2008	100+	2	7	12	6	TRUE
5	Akita	2008	100+	1	4	9	5	TRUE
5	Akita	2008	100+	1	4	9	7	TRUE
5	Akita	2008	100+	7	13	21	15	TRUE
5	Akita	2008	100+	13	22	33	27	TRUE
5	Akita	2008	100+	19	30	42	31	TRUE
5	Akita	2008	100+	30	43	57	31	TRUE
5	Akita	2008	100+	44	59	75	60	TRUE
5	Akita	2008	100+	71	89	110	89	TRUE
5	Akita	2008	100+	134	160	187	149	TRUE
5	Akita	2008	100+	246	281	316	284	TRUE
5	Akita	2008	100+	446	491	539	487	TRUE
5	Akita	2008	100+	537	585	637	556	TRUE
5	Akita	2008	100+	713	774	835	768	TRUE
5	Akita	2008	100+	1270	1353	1435	1370	TRUE
5	Akita	2008	100+	2034	2139	2242	2170	TRUE
5	Akita	2008	100+	2609	2720	2833	2707	TRUE
5	Akita	2008	100+	2298	2398	2508	2372	TRUE
5	Akita	2008	100+	1601	1685	1770	1718	TRUE
5	Akita	2008	100+	612	665	719	678	TRUE
5	Akita	2008	100+	90	111	133	105	TRUE
5	Akita	2009	100+	9	16	25	17	TRUE
5	Akita	2009	100+	2	6	12	5	TRUE
5	Akita	2009	100+	1	4	9	4	TRUE
5	Akita	2009	100+	1	4	9	5	TRUE
5	Akita	2009	100+	6	12	20	8	TRUE
5	Akita	2009	100+	13	22	32	28	TRUE
5	Akita	2009	100+	19	30	42	33	TRUE
5	Akita	2009	100+	30	42	56	48	TRUE
5	Akita	2009	100+	45	59	76	74	TRUE
5	Akita	2009	100+	69	88	108	77	TRUE
5	Akita	2009	100+	127	152	178	132	TRUE
5	Akita	2009	100+	235	267	300	300	TRUE
5	Akita	2009	100+	419	464	510	508	TRUE
5	Akita	2009	100+	570	623	676	623	TRUE
5	Akita	2009	100+	714	771	832	792	TRUE
5	Akita	2009	100+	1189	1268	1346	1236	TRUE
5	Akita	2009	100+	1994	2095	2196	2003	TRUE
5	Akita	2009	100+	2674	2786	2900	2842	TRUE
5	Akita	2009	100+	2447	2557	2666	2584	TRUE
5	Akita	2009	100+	1669	1751	1838	1764	TRUE
5	Akita	2009	100+	670	723	781	693	TRUE
5	Akita	2009	100+	113	136	160	109	FALSE
5	Akita	2010	100+	8	15	23	15	TRUE
5	Akita	2010	100+	2	6	12	7	TRUE
5	Akita	2010	100+	1	4	9	7	TRUE
5	Akita	2010	100+	1	4	9	6	TRUE
5	Akita	2010	100+	6	13	21	8	TRUE
5	Akita	2010	100+	11	19	29	16	TRUE
5	Akita	2010	100+	18	28	39	31	TRUE
5	Akita	2010	100+	29	40	54	50	TRUE
5	Akita	2010	100+	43	58	75	60	TRUE
5	Akita	2010	100+	68	86	106	85	TRUE
5	Akita	2010	100+	122	147	171	165	TRUE
5	Akita	2010	100+	224	257	291	250	TRUE
5	Akita	2010	100+	397	440	484	457	TRUE
5	Akita	2010	100+	625	678	735	666	TRUE
5	Akita	2010	100+	700	758	821	739	TRUE
5	Akita	2010	100+	1157	1235	1313	1282	TRUE
5	Akita	2010	100+	1986	2090	2197	2046	TRUE
5	Akita	2010	100+	2745	2859	2972	2861	TRUE
5	Akita	2010	100+	2655	2764	2885	2753	TRUE
[truncated: 18,681 more rows]
