# Supplementary material for: Demographic Analysis of Mortality Changes Associated With the COVID‐19 Pandemic in Japan, 2020–2022
Source: Influenza Other Respir Viruses. 2025 Nov 27;19(12):e70196. doi: 10.1111/irv.70196 (PMC12981524; doi:10.1111/irv.70196)
Supplement: Supplementary file 10 — Data S9: National aggregates of projected expected deaths from 2020–2022 by prefecture. [file IRV-19-e70196-s007.xlsx]

## Sheet: Suppl_Data_9_death_gap_age_nati
year	age	95CrI_lwr	95CrI_med	95CrI_upr	obs	excess_exiguous
2020	0	1434.55	1452.44	1470.56	1512	41.4391
2020	45661	591.076	604.801	618.254	467	-124.076
2020	45786	351.061	362.045	372.86	306	-45.061
2020	45944	398.65	413.64	429.4	425	0
2020	15-19	994.281	1010.94	1028.56	1260	231.443
2020	20-24	1811.28	1856.43	1901.48	2177	275.52
2020	25-29	2018.8	2074.37	2131.58	2247	115.424
2020	30-34	2685.98	2738.02	2785.63	2898	112.37
2020	35-39	4077.14	4148.35	4220.8	4392	171.2
2020	40-44	7202.96	7316.09	7431.71	7676	244.291
2020	45-49	13317.3	13480.5	13641.7	14102	460.312
2020	50-54	18970.6	19129.2	19288.9	19802	513.085
2020	55-59	26666	26907.9	27143.3	27520	376.676
2020	60-64	40569.7	40941.1	41310.3	40519	-50.6822
2020	65-69	71522.6	72209.8	72906.1	72989	82.8689
2020	70-74	121060	121978	122886	124131	1245.4
2020	75-79	159863	161042	162234	162181	0
2020	80-84	226280	227268	228232	216584	-9696.3
2020	85-89	287446	288810	290207	276583	-10862.7
2020	90-94	255260	255988	256708	245280	-9979.84
2020	95-99	126929	127663	128377	119394	-7534.64
2020	100+	32156.9	32476.3	32797.6	30149	-2007.95
2021	0	1339.36	1365.23	1392.12	1399	6.88137
2021	45661	540.43	559.645	579.552	484	-56.4304
2021	45786	326.228	341.908	358.047	330	0
2021	45944	372.505	395.4	418.997	441	22.0027
2021	15-19	933.595	959.061	985.68	1203	217.32
2021	20-24	1750.61	1821.32	1894.92	2183	288.084
2021	25-29	1953.13	2041.48	2132.6	2318	185.404
2021	30-34	2535.89	2613.53	2690.22	2860	169.776
2021	35-39	3887.96	4000.68	4116.41	4287	170.589
2021	40-44	6760.75	6939.5	7118.2	7152	33.7969
2021	45-49	12863.6	13125.7	13390.7	13675	284.261
2021	50-54	19338.4	19613.9	19889.3	20946	1056.69
2021	55-59	26074.8	26466.3	26861.5	27799	937.516
2021	60-64	39427.6	40032.3	40623.9	40105	0
2021	65-69	66301.5	67360.6	68454.7	69541	1086.32
2021	70-74	125418	127019	128646	135848	7201.51
2021	75-79	150154	151989	153871	158907	5035.54
2021	80-84	228876	230544	232165	225245	-3630.78
2021	85-89	294628	296958	299363	292436	-2191.74
2021	90-94	264968	266215	267471	264249	-718.552
2021	95-99	136905	138192	139425	134061	-2844.22
2021	100+	35148.5	35719.5	36276.8	34262	-886.491
2022	0	1285.47	1319.79	1355.57	1356	0.427157
2022	45661	494.949	519.446	544.602	495	0
2022	45786	301.261	321.604	342.947	311	0
2022	45944	345.482	375.033	406.87	421	14.1298
2022	15-19	879.383	912.843	948.258	1265	316.742
2022	20-24	1689.42	1785.48	1887.1	2145	257.904
2022	25-29	1890.5	2011.57	2140.78	2256	115.224
2022	30-34	2403.29	2506.11	2610.5	2815	204.496
2022	35-39	3699.37	3851.77	4009.72	4410	400.277
2022	40-44	6367.06	6607.12	6846.58	7267	420.424
2022	45-49	12235.5	12589.4	12947.7	13839	891.341
2022	50-54	19529.5	19925.9	20319.9	21794	1474.11
2022	55-59	25842.8	26394.7	26954.8	28640	1685.24
2022	60-64	38708.8	39550.1	40362.1	41982	1619.93
2022	65-69	61929.4	63303.3	64737.2	68719	3981.83
2022	70-74	120590	122760	124987	141363	16375.9
2022	75-79	151363	153951	156643	170233	13590.3
2022	80-84	233981	236423	238797	247550	8752.76
2022	85-89	297960	301282	304725	320719	15994.3
2022	90-94	271657	273443	275227	295943	20715.7
2022	95-99	144038	145936	147745	155186	7440.72
2022	100+	37180.6	38019.8	38838.8	40181	1342.23
